# Supplementary material for: Probabilistic ecological risk assessment of heavy metals in western Laizhou Bay, Shandong Province, China
Source: PLoS One. 2019 Mar 14;14(3):e0213011. doi: 10.1371/journal.pone.0213011 (PMC6417698; doi:10.1371/journal.pone.0213011)
Supplement: S1 Dataset — (XLSX) [file pone.0213011.s011.xlsx]

## Sheet: Table 4
2016.05
Sampling station	As	Cd	Cr	Cu	Hg	Pb	Zn
1	12.4	0.18	29.8	23.22	0.0132	22.6	35.5
2	12.7	0.167	27.4	25.5	0.0114	24.6	29.2
7	12.4	0.14	23.8	22.7	0.0103	19.3	21.5
8	10.8	0.139	27.4	23.2	0.0112	20.1	29.7
9	11.2	0.125	25.4	24.1	0.00911	24.4	27.4
10	10.9	0.141	28.7	21	0.0155	20.1	29.8
12	11.3	0.136	26.9	20.8	0.00982	19.4	27.6
14	11.6	0.105	26.4	19.6	0.00873	18.6	26
15	10.9	0.124	23.6	19.4	0.0128	18.7	25.9
20	10.7	0.113	25.7	18	0.00889	17.5	21.6
min	10.7	0.105	23.6	18	0.00873	17.5	21.5
max	12.7	0.18	29.8	25.5	0.0155	24.6	35.5
mean	11.49	0.137	26.51	21.752	0.011095	20.53	27.42
SD	0.710563	0.021661	1.87267	2.24551	0.00208565	2.35034	3.90635
2016.09
Sampling station	As	Cd	Cr	Cu	Hg	Pb	Zn
1	10.9	0.177	33.9	18.6	0.0352	15.3	37.4
2	10.5	0.183	31.5	19.5	0.0284	15.2	43.5
7	10	0.162	34.3	19.9	0.0216	15.8	40.1
8	10.9	0.17	33.8	20.5	0.0233	13.5	37.2
12	11.9	0.177	33.3	17.6	0.0231	13.4	38.8
15	10.2	0.183	37	19.7	0.0226	14.7	34.4
20	9.2	0.163	36.3	19.3	0.0229	15.8	41.6
min	9.2	0.162	31.5	17.6	0.0216	13.4	34.4
max	11.9	0.183	37	20.5	0.0352	15.8	43.5
mean	10.5	0.174	34.3	19.3	0.0253	14.8	39
SD	0.784545	0.00810392	1.71298	0.876682	0.00452296	0.931095	2.80866

## Sheet: Fig 2
2016.05
Matter	C0i	Tri	Cri	Eri
As	11.49	10	20	5.75
Cd	0.137	30	0.5	8.22
Cr	26.51	2	80	0.66
Cu	21.752	5	35	3.11
Hg	0.011095	40	0.05	8.88
Pb	20.53	5	60	1.71
Zn	27.42	1	150	0.18
2016.09
Matter	C0i	Tri	Cri	Eri
As	10.5	10	20	5.25
Cd	0.174	30	0.5	10.44
Cr	34.3	2	80	0.86
Cu	19.3	5	35	2.76
Hg	0.0253	40	0.05	20.24
Pb	14.8	5	60	1.23
Zn	39	1	150	0.26

## Sheet: Fig 3
2016.05
Matter	Eri
As	5.75
Cd	8.22
Cr	0.66
Cu	3.11
Hg	8.88
Pb	1.71
Zn	0.18
RI	28.5
2016.09
Matter	Eri
As	5.25
Cd	10.44
Cr	0.86
Cu	2.76
Hg	20.24
Pb	1.23
Zn	0.26
RI	41.04

## Sheet: Table 7
2016.05
Sampling station	As	Cd	Cr	Cu	Hg	Pb	Zn
1	3.45	0.158	5.66	2.65	0.0059	2.49	36.6
2	3.44	0.105	4.21	1.98	0.026	1.39	49.8
3	3.19	0.126	4.87	2.36	0.032	1.29	37.4
4	3.17	0.144	4.16	2.14	0.027	1.89	37.9
5	3.78	0.143	4.66	2.4	0.032	1.74	49.2
6	3.22	0.126	5.78	2.77	0.023	1.39	40.1
7	3.19	0.187	4.36	2.12	0.019	1.46	38.4
8	3.44	0.118	4.9	1.31	0.026	1.31	36.6
9	3.76	0.126	5.11	2.11	0.01	1.76	34.7
10	3.65	0.168	6.71	2.8	0.031	2.32	40.8
11	3.57	0.143	5.24	2.66	0.023	2.76	38.2
12	3.66	0.165	5.31	2.54	0.042	2.57	33.7
13	3.1	0.137	4.96	2.79	0.03	2.1	41.2
14	3.45	0.129	5.33	2.05	0.033	2.33	49.2
15	3.87	0.143	5.78	2.96	0.028	2.87	39.1
16	3.01	0.157	5.39	2.22	0.031	1.98	37.6
17	3.29	0.128	5.31	2.84	0.017	1.53	30.9
18	3.25	0.116	5.76	2.19	0.024	1.87	44.9
19	3.87	0.129	4.55	2.33	0.033	1.45	47.2
20	3.21	0.164	4.39	2.37	0.017	1.67	46.1
min	3.01	0.105	4.16	1.31	0.0059	1.29	30.9
max	3.87	0.187	6.71	2.96	0.042	2.87	49.8
mean	3.4285	0.1406	5.122	2.3795	0.025495	1.9085	40.48
SD	0.260101	0.020138	0.625992	0.38069	0.00832139	0.48766	5.35309
2016.09
Sampling station	As	Cd	Cr	Cu	Hg	Pb	Zn
1	3.31	0.186	4.95	2.57	0.0236	1.61	39
2	3.67	0.192	4.99	2.51	0.0255	1.75	40.6
3	3.73	0.187	4.93	2.7	0.0247	1.5	39.1
4	3.55	0.198	4.99	2.52	0.0218	1.79	38.6
5	3.27	0.167	5.17	2.53	0.0264	1.59	43.6
6	3.5	0.172	5.08	2.61	0.0233	1.61	40.4
7	3.69	0.163	5.13	2.79	0.0281	1.65	41.2
8	3.62	0.178	4.92	2.61	0.0275	1.59	41.9
9	3.61	0.191	5.1	2.71	0.0226	1.54	41.1
10	3.72	0.181	5.19	2.82	0.0263	1.48	37.8
11	3.83	0.182	4.94	2.47	0.0231	1.36	38.4
12	3.5	0.17	5.03	2.45	0.0254	1.38	36.8
13	3.57	0.177	4.78	2.53	0.0228	1.74	38.4
14	3.55	0.179	4.89	2.54	0.0217	1.56	38.7
15	3.39	0.184	4.96	2.73	0.0291	1.69	39.1
16	3.44	0.182	5.17	2.7	0.0273	1.57	38.5
17	3.47	0.159	4.85	2.47	0.0265	1.48	41.2
18	3.42	0.192	4.9	2.44	0.0255	1.54	40.7
19	3.84	0.182	5.14	2.45	0.0211	1.45	42.4
20	3.69	0.18	5.16	2.5	0.0226	1.68	39.5
min	3.27	0.159	4.78	2.44	0.0211	1.36	36.8
max	3.84	0.198	5.19	2.82	0.0291	1.79	43.6
mean	3.57	0.1801	5.01	2.58	0.0247	1.58	39.85
SD	0.155154	0.00980765	0.118713	0.116356	0.00228549	0.114656	1.67257

## Sheet: Fig 4
Toxicity Data
As
CAS Number	Chemical Name	Species Scientific Name	Species Group	Media Type	Observed Duration Mean (Days)	Response Site	Endpoint	Conc	Conc 1 Units (Standardized)	Reference Number	Author	Title	Source	Publication Year
7778394	Arsenic acid (H3AsO4)	Skeletonema costatum	Algae, Moss, Fungi; Standard Test Species	SW	5	NC	NOEL	7	ug/L	344	U.S. Environmental Protection Agency, and Office of Pesticide Programs	Pesticide Ecotoxicity Database (Formerly: Environmental Effects Database (EEDB))	Environmental Fate and Effects Division, U.S.EPA, Washington, D.C.:	2013
7778430	Arsenic acid (H3AsO4), Disodium salt	Strongylocentrotus purpuratus	Invertebrates; Standard Test Species	SW	2	NR	NOEC	11	ug/L	18603	Garman,G.D., S.L. Anderson, and G.N. Cherr	Developmental Abnormalities and DNA-Protein Crosslinks in Sea Urchin Embryos Exposed to Three Metals	Aquat. Toxicol.39(3/4): 247-265	1997
7778394	Arsenic acid (H3AsO4)	Daphnia magna	Crustaceans; Standard Test Species	SW	21	NC	NOEC	20	ug/L	344	U.S. Environmental Protection Agency, and Office of Pesticide Programs	Pesticide Ecotoxicity Database (Formerly: Environmental Effects Database (EEDB))	Environmental Fate and Effects Division, U.S.EPA, Washington, D.C.:	2013
7784465	Arsenenous acid, Sodium salt	Macrocystis pyrifera	Algae, Moss, Fungi	SW	1.75	NR	LOEC	80	ug/L	4064	Garman,G.D., M.C. Pillai, and G.N. Cherr	Inhibition of Cellular Events During Early Algal Gametophyte Development: Effects of Select Metals and an Aqueous Petroleum Waste	Aquat. Toxicol.28(1/2): 127-144	1994
7778430	Arsenic acid (H3AsO4), Disodium salt	Tigriopus japonicus	Crustaceans	SW	14	F1	NOEC	100	ug/L	104287	Lee,K.W., S. Raisuddin, D.S. Hwang, H.G. Park, H.U. Dahms, I.Y. Ahn, and J.S. Lee	Two-Generation Toxicity Study on the Copepod Model Species Tigriopus japonicus	Chemosphere72:1359-1365	2008
7778394	Arsenic acid (H3AsO4)	Americamysis bahia	Crustaceans; Standard Test Species	SW	4	NC	NOEL	320	ug/L	344	U.S. Environmental Protection Agency, and Office of Pesticide Programs	Pesticide Ecotoxicity Database (Formerly: Environmental Effects Database (EEDB))	Environmental Fate and Effects Division, U.S.EPA, Washington, D.C.:	2013
7440382	Arsenic	Americamysis bahia	Crustaceans; Standard Test Species	SW	NR	NR	NOEC	631	ug/L	11331	Lussier,S.M., J.H. Gentile, and J. Walker	Acute and Chronic Effects of Heavy Metals and Cyanide on Mysidopsis bahia (Crustacea: Mysidacea)	Aquat. Toxicol.7(1/2): 25-35	1985
15120179	Arsenenic acid, Sodium salt	Fundulus heteroclitus	Fish	SW	14	LI	NOEC	787	ug/L	93752	Bears,H., J.G. Richards, and P.M. Schulte	Arsenic Exposure Alters Hepatic Arsenic Species Composition and Stress-Mediated Gene Expression in the Common Killifish (Fundulus heteroclitus)	Aquat. Toxicol.77(3): 257-266	2006
7784465	Arsenenous acid, Sodium salt	Litopenaeus vannamei	Crustaceans	SW	2	MU	NOEC	1000	ug/L	164523	Lobato,R.O., S.M. Nunes, W. Wasielesky, D. Fattorini, F. Regoli, J.M. Monserrat, and J. Ventura-Lima	The Role of Lipoic Acid in the Protection Against of Metallic Pollutant Effects in the Shrimp Litopenaeus vannamei (Crustacea, Decapoda)	Comp. Biochem. Physiol. A Comp. Physiol.165(4): 491-497	2013
1327533	Arsenic oxide	Oncorhynchus gorbuscha	Fish	SW	10	NR	NOEC	2650	ug/L	14397	Holland,G.A., J.E. Lasater, E.D. Neumann, and W.E. Eldridge	Toxic Effects of Organic and Inorganic Pollutants on Young Salmon and Trout	Res. Bull. No. 5, State of Washington Dept. Fish., Seattle, WA:263 p.	1960
7778430	Arsenic acid (H3AsO4), Disodium salt	Danio rerio	Fish; Standard Test Species	SW	30	TY	NOEC	10000	ug/L	151957	Liu,F.J., J.S. Wang, and C.W. Theodorakis	Thyrotoxicity of Sodium Arsenate, Sodium Perchlorate, and Their Mixture in Zebrafish Danio rerio	Environ. Sci. Technol.40(10): 3429-3436	2006
7778394	Arsenic acid (H3AsO4)	Mercenaria mercenaria	Molluscs; Standard Test Species	SW	2	NC	NOEL	12000	ug/L	344	U.S. Environmental Protection Agency, and Office of Pesticide Programs	Pesticide Ecotoxicity Database (Formerly: Environmental Effects Database (EEDB))	Environmental Fate and Effects Division, U.S.EPA, Washington, D.C.:	2013
7778394	Arsenic acid (H3AsO4)	Cyprinodon variegatus	Fish; Standard Test Species	SW	4	NC	NOEL	13000	ug/L	344	U.S. Environmental Protection Agency, and Office of Pesticide Programs	Pesticide Ecotoxicity Database (Formerly: Environmental Effects Database (EEDB))	Environmental Fate and Effects Division, U.S.EPA, Washington, D.C.:	2013
1303282	Arsenic pentoxide	Diplodia orae-maris	Algae, Moss, Fungi	SW	7	NR	NOEC	61000	ug/L	69802	Irvine,J., and E.B.C. Jones	The Effect of a Copper-Chrome-Arsenate Preservative and Its Constituents on the Growth of Aquatic Microorganisms	J. Inst. Wood Sci.7(1): 20-24	1975
1303282	Arsenic pentoxide	Zalerion maritimum	Algae, Moss, Fungi	SW	7	NR	NOEC	61000	ug/L	69802	Irvine,J., and E.B.C. Jones	The Effect of a Copper-Chrome-Arsenate Preservative and Its Constituents on the Growth of Aquatic Microorganisms	J. Inst. Wood Sci.7(1): 20-24	1975
1303282	Arsenic pentoxide	Cirrenalia macrocephala	Algae, Moss, Fungi	SW	7	NR	NOEC	122000	ug/L	69802	Irvine,J., and E.B.C. Jones	The Effect of a Copper-Chrome-Arsenate Preservative and Its Constituents on the Growth of Aquatic Microorganisms	J. Inst. Wood Sci.7(1): 20-24	1975
1303282	Arsenic pentoxide	Corollospora cristata	Algae, Moss, Fungi	SW	7	NR	NOEC	122000	ug/L	69802	Irvine,J., and E.B.C. Jones	The Effect of a Copper-Chrome-Arsenate Preservative and Its Constituents on the Growth of Aquatic Microorganisms	J. Inst. Wood Sci.7(1): 20-24	1975
1303282	Arsenic pentoxide	Monodictys pelagica	Algae, Moss, Fungi	SW	7	NR	NOEC	122000	ug/L	69802	Irvine,J., and E.B.C. Jones	The Effect of a Copper-Chrome-Arsenate Preservative and Its Constituents on the Growth of Aquatic Microorganisms	J. Inst. Wood Sci.7(1): 20-24	1975
1303282	Arsenic pentoxide	Lulworthia sp.	Algae, Moss, Fungi	SW	7	NR	NOEC	244000	ug/L	69802	Irvine,J., and E.B.C. Jones	The Effect of a Copper-Chrome-Arsenate Preservative and Its Constituents on the Growth of Aquatic Microorganisms	J. Inst. Wood Sci.7(1): 20-24	1975
1303282	Arsenic pentoxide	Ceriosporopsis halima	Algae, Moss, Fungi	SW	7	NR	NOEC	488000	ug/L	69802	Irvine,J., and E.B.C. Jones	The Effect of a Copper-Chrome-Arsenate Preservative and Its Constituents on the Growth of Aquatic Microorganisms	J. Inst. Wood Sci.7(1): 20-24	1975
1303282	Arsenic pentoxide	Scolecobasidium salinum	Algae, Moss, Fungi	SW	7	NR	NOEC	976000	ug/L	69802	Irvine,J., and E.B.C. Jones	The Effect of a Copper-Chrome-Arsenate Preservative and Its Constituents on the Growth of Aquatic Microorganisms	J. Inst. Wood Sci.7(1): 20-24	1975
1303282	Arsenic pentoxide	Asteromyces cruciatus	Algae, Moss, Fungi	SW	7	NR	NOEC	1220000	ug/L	69802	Irvine,J., and E.B.C. Jones	The Effect of a Copper-Chrome-Arsenate Preservative and Its Constituents on the Growth of Aquatic Microorganisms	J. Inst. Wood Sci.7(1): 20-24	1975
1303282	Arsenic pentoxide	Cladosporium herbarum	Algae, Moss, Fungi	SW	7	NR	NOEC	1220000	ug/L	69802	Irvine,J., and E.B.C. Jones	The Effect of a Copper-Chrome-Arsenate Preservative and Its Constituents on the Growth of Aquatic Microorganisms	J. Inst. Wood Sci.7(1): 20-24	1975
Cd
CAS Number	Chemical Name	Species Scientific Name	Species Group	Media Type	Observed Duration Mean (Days)	Endpoint	Conc	Conc	Reference Number	Author	Title	Source	Publication Year
10108642	Cadmium chloride (CdCl2)	Isognomon californicum	Molluscs	SW	4	NOEC	0.1	ug/L	3886	Ringwood,A.H.	Comparative Sensitivity of Gametes and Early Developmental Stages of a Sea Urchin Species (Echinometra mathaei) and a Bivalve Species (Isognomon californicum) During Metal Exposures	Arch. Environ. Contam. Toxicol.22:288-295	1992
10108642	Cadmium chloride (CdCl2)	Ruditapes philippinarum	Molluscs	SW	21	NOEC	2.89	ug/L	84042	Martin-Diaz,M.L., J. Blasco, M.G. De Canales, D. Sales, and T.A. DelValls	Bioaccumulation and Toxicity of Dissolved Heavy Metals from the Guadalquivir Estuary After the Aznalcollar Mining Spill Using Ruditapes philippinarum	Arch. Environ. Contam. Toxicol.48(2): 233-241	2005
10108642	Cadmium chloride (CdCl2)	Crambe crambe	Invertebrates	SW	7	NOEC	5	ug/L	116130	Cebrian,E., and M.J. Uriz	Contrasting Effects of Heavy Metals and Hydrocarbons on Larval Settlement and Juvenile Survival in Sponges	Aquat. Toxicol.81(2): 137-143	2007
10108642	Cadmium chloride (CdCl2)	Scenedesmus sp.	Algae, Moss, Fungi	SW	10	NOEC	5	ug/L	118058	Marcano,L.B.C., I.M. Carruyo, X.M. Montiel, C.B. Morales, and P.M. De Soto	Effect of Cadmium on Cellular Viability in Two Species of Microalgae (Scenedesmus sp. and Dunaliella viridis)	Biol. Trace Elem. Res.130(1): 86-93	2009
10108642	Cadmium chloride (CdCl2)	Scopalina lophyropoda	Invertebrates	SW	4	NOEC	5	ug/L	116130	Cebrian,E., and M.J. Uriz	Contrasting Effects of Heavy Metals and Hydrocarbons on Larval Settlement and Juvenile Survival in Sponges	Aquat. Toxicol.81(2): 137-143	2007
10108642	Cadmium chloride (CdCl2)	Acanthopagrus schlegelii	Fish	SW	7	NOEC	7.6	ug/L	101820	Zhang,L., and W.X. Wang	Alteration of Dissolved Cadmium and Zinc Uptake Kinetics by Metal Pre-Exposure in the Black Sea Bream (Acanthopagrus schlegeli)	Environ. Toxicol. Chem.25(5): 1312-1321	2006
10108642	Cadmium chloride (CdCl2)	Meretrix meretrix	Molluscs	SW	4	NOEC	11	ug/L	118181	Wang,Q., B. Liu, H. Yang, X. Wang, and Z. Lin	Toxicity of Lead, Cadmium and Mercury on Embryogenesis, Survival, Growth and Metamorphosis of Meretrix meretrix Larvae	Ecotoxicology18:829-837	2009
10108642	Cadmium chloride (CdCl2)	Strongylocentrotus droebachiensis	Invertebrates; Standard Test Species	SW	0.0139	NOEC	12.5	ug/L	8788	Jonczyk,E., K.G. Doe, P.C. Wells, and S.G. Yee	Technical Evaluation of the Sea Urchin Fertilization Test: Proceedings of a Workshop in Dartmouth, Nova Scotia	Can. Tech. Rep. Fish. Aquat. Sci.1774:323-330	1991
10108642	Cadmium chloride (CdCl2)	Scophthalmus aquosus	Fish	SW	60	NOEC	12.7	ug/L	68330	Dawson,M.A.	Blood Chemistry of the Windowpane Flounder Scophthalmus aquosus in Long Island Sound: Geographical, Seasonal, and Experimental Variations	Fish. Bull.88(3): 429-437	1990
10108642	Cadmium chloride (CdCl2)	Crassostrea gigas	Molluscs; Standard Test Species	SW	14	NOEC	14.4	ug/L	83468	Marie,V., P. Gonzalez, M. Baudrimont, I. Boutet, D. Moraga, J.P. Bourdineaud, and A. Boudou	Metallothionein Gene Expression and Protein Levels in Triploid and Diploid Oysters Crassostrea gigas after Exposure to Cadmium and Zinc	Environ. Toxicol. Chem.25(2): 412-418	2006
10108642	Cadmium chloride (CdCl2)	Argopecten ventricosus	Molluscs	SW	10	NOEC	20	ug/L	118196	Sobrino-Figueroa,A., and C. Caceres-Martinez	Alterations of Valve Closing Behavior in Juvenile Catarina Scallops (Argopecten ventricosus Sowerby, 1842) Exposed to Toxic Metals	Ecotoxicology18:983-987	2009
10108642	Cadmium chloride (CdCl2)	Dunaliella viridis	Algae, Moss, Fungi	SW	10	NOEC	20	ug/L	118058	Marcano,L.B.C., I.M. Carruyo, X.M. Montiel, C.B. Morales, and P.M. De Soto	Effect of Cadmium on Cellular Viability in Two Species of Microalgae (Scenedesmus sp. and Dunaliella viridis)	Biol. Trace Elem. Res.130(1): 86-93	2009
10108642	Cadmium chloride (CdCl2)	Paralichthys olivaceus	Fish	SW	18	NOEC	26.79	ug/L	151731	Cao,L., W. Huang, J. Liu, X. Yin, and S. Dou	Accumulation and Oxidative Stress Biomarkers in Japanese Flounder Larvae and Juveniles Under Chronic Cadmium Exposure	Comp. Biochem. Physiol. C Comp. Pharmacol. Toxicol.151(3): 386-392	2010
10108642	Cadmium chloride (CdCl2)	Hydroides elegans	Worms	SW	4	NOEC	40	ug/L	101778	Gopalakrishnan,S., H. Thilagam, and P.V. Raja	Comparison of Heavy Metal Toxicity in Life Stages (Spermiotoxicity, Egg Toxicity, Embryotoxicity and Larval Toxicity) of Hydroides elegans	Chemosphere71(3): 515-528	2008
10108642	Cadmium chloride (CdCl2)	Crassostrea virginica	Molluscs; Standard Test Species	SW	10	NOEC	41.1	ug/L	89710	Lannig,G., J.F. Flores, and I.M. Sokolova	Temperature-Dependent Stress Response in Oysters, Crassostrea virginica: Pollution Reduces Temperature Tolerance in Oysters	Aquat. Toxicol.79(3): 278-287	2006
10108642	Cadmium chloride (CdCl2)	Gonyaulax polyedra	Algae, Moss, Fungi	SW	4	NOEC	50	ug/L	20347	Okamoto,O.K., L. Shao, J.W. Hastings, and P. Colepicolo	Acute and Chronic Effects of Toxic Metals on Viability, Encystment and Bioluminescence in the Dinoflagellate Gonyaulax polyedra	Comp. Biochem. Physiol. C Comp. Pharmacol. Toxicol.123(1): 75-83	1999
10108642	Cadmium chloride (CdCl2)	Ulva pertusa	Algae, Moss, Fungi	SW	5	NOEC	63	ug/L	89711	Han,T., and G.W. Choi	A Novel Marine Algal Toxicity Bioassay Based on Sporulation Inhibition in the Green Macroalga Ulva pertusa (Chlorophyta)	Aquat. Toxicol.75(3): 202-212	2005
7440439	Cadmium	Strongylocentrotus purpuratus	Invertebrates; Standard Test Species	SW	0.0278	NOEC	67	ug/L	16375	Bailey,H.C., J.L. Miller, M.J. Miller, and B.S. Dhaliwal	Application of Toxicity Identification Procedures to the Echinoderm Fertilization Assay to Identify Toxicity in a Municipal Effluent	Environ. Toxicol. Chem.14(12): 2181-2186	1995
10108642	Cadmium chloride (CdCl2)	Nematostella vectensis	Invertebrates	SW	14	NOEC	75	ug/L	81387	Harter,V.L., and R.A. Matthews	Acute and Chronic Toxicity Test Methods for Nematostella vectensis Stephenson	Bull. Environ. Contam. Toxicol.74(5): 830-836	2005
10108642	Cadmium chloride (CdCl2)	Sparus aurata	Fish	SW	11	NOEC	94	ug/L	113307	Isani,G., G. Andreani, F. Cocchioni, D. Fedeli, E. Carpene, and G. Falcioni	Cadmium Accumulation and Biochemical Responses in Sparus aurata Following Sub-Lethal Cd Exposure	Ecotoxicol. Environ. Saf.72(1): 224-230	2009
10108642	Cadmium chloride (CdCl2)	Chlamys sp.	Molluscs	SW	10	NOEC	100	ug/L	115532	Gao,Q., L. Song, D. Ni, L. Wu, H. Zhang, and Y. Chang	cDNA Cloning and mRNA Expression of Heat Shock Protein 90 Gene in the Haemocytes of Zhikong Scallop Chlamys farreri	Comp. Biochem. Physiol. Part B Biochem. Mol. Biol.147(4): 704-715	2007
10108642	Cadmium chloride (CdCl2)	Chlorella vulgaris	Algae, Moss, Fungi; Standard Test Species	SW	9	NOEC	100	ug/L	61921	Latala,A., and W. Surosz	Growth of Four Planktonic Algae from Brackish Water in the Presence of Heavy Metals	Pol. Arch. Hydrobiol.46(2): 131-154	1999
10108642	Cadmium chloride (CdCl2)	Cyclotella meneghiniana	Algae, Moss, Fungi	SW	9	NOEC	100	ug/L	61921	Latala,A., and W. Surosz	Growth of Four Planktonic Algae from Brackish Water in the Presence of Heavy Metals	Pol. Arch. Hydrobiol.46(2): 131-154	1999
10108642	Cadmium chloride (CdCl2)	Epinephelus coioides	Fish	SW	7	NOEC	100	ug/L	94038	Chen,C.M., and M.C. Liu	Ecological Risk Assessment on a Cadmium Contaminated Soil Landfill - a Preliminary Evaluation Based on Toxicity Tests on Local Species and Site-Specific Information	Sci. Total Environ.359(1-3): 120-129	2006
10108642	Cadmium chloride (CdCl2)	Gracilaria tenuistipitata	Algae, Moss, Fungi	SW	4	NOEC	100	ug/L	71670	Collen,J., E. Pinto, M. Pedersen, and P. Colepicolo	Induction of Oxidative Stress in the Red Macroalga Gracilaria tenuistipitata by Pollutant Metals	Arch. Environ. Contam. Toxicol.45(3): 337-342	2003
10108642	Cadmium chloride (CdCl2)	Meretrix lusoria	Molluscs	SW	7	NOEC	100	ug/L	94038	Chen,C.M., and M.C. Liu	Ecological Risk Assessment on a Cadmium Contaminated Soil Landfill - a Preliminary Evaluation Based on Toxicity Tests on Local Species and Site-Specific Information	Sci. Total Environ.359(1-3): 120-129	2006
10108642	Cadmium chloride (CdCl2)	Mytilus galloprovincialis	Molluscs	SW	15	NOEC	100	ug/L	116973	Koukouzika,N., and V.K. Dimitriadis	Aspects of the Usefulness of Five Marine Pollution Biomarkers, with Emphasis on MN and Lipid Content	Mar. Pollut. Bull.56(5): 941-949	2008
10108642	Cadmium chloride (CdCl2)	Oocystis submarina	Algae, Moss, Fungi	SW	9	NOEC	100	ug/L	61921	Latala,A., and W. Surosz	Growth of Four Planktonic Algae from Brackish Water in the Presence of Heavy Metals	Pol. Arch. Hydrobiol.46(2): 131-154	1999
10108642	Cadmium chloride (CdCl2)	Stichococcus bacillaris	Algae, Moss, Fungi	SW	9	NOEC	100	ug/L	61921	Latala,A., and W. Surosz	Growth of Four Planktonic Algae from Brackish Water in the Presence of Heavy Metals	Pol. Arch. Hydrobiol.46(2): 131-154	1999
10108642	Cadmium chloride (CdCl2)	Ruditapes decussatus	Molluscs	SW	4	NOEC	145.4	ug/L	167734	Fathallah,S.	Toxicity of Chemically Spiked Sediment to the Carpet Shell Clam Ruditapes decussatus Embryos and Larvae	Soil Sediment Contam.23:641-655	2014
7440439	Cadmium	Mytilus edulis	Molluscs; Standard Test Species	SW	21	NOEC	200	ug/L	76095	Geret,F., A. Jouan, V. Turpin, M.J. Bebianno, and R.P. Cosson	Influence of Metal Exposure on Metallothionein Synthesis and Lipid Peroxidation in Two Bivalve Mollusks: The Oyster (Crassostrea gigas) and the Mussel (Mytilus edulis)	Aquat. Living Resour.15(1): 61-66	2002
10108642	Cadmium chloride (CdCl2)	Pagrus major	Fish	SW	4	NOEC	200	ug/L	118177	Cao,L., W. Huang, X. Shan, Z. Xiao, Q. Wang, and S. Dou	Cadmium Toxicity to Embryonic-Larval Development and Survival in Red Sea Bream Pagrus major	Ecotoxicol. Environ. Saf.72:1966-1974	2009
543908	Acetic acid, Cadmium salt	Perna perna	Molluscs; U.S. Exotic/Nuisance Species	SW	5	NOEC	200	ug/L	85662	de Almeida,E.A., S. Miyamoto, A.C.D. Bainy, M.H.G. De Medeiros, and P. Di Mascio	Protective Effect of Phospholipid Hydroperoxide Glutathione Peroxidase (PHGPx) Against Lipid Peroxidation in Mussels Perna perna Exposed to Different Metals	Mar. Pollut. Bull.49(5-6): 386-392	2004
10124364	Sulfuric acid, Cadmium salt (1:1)	Litopenaeus vannamei	Crustaceans	SW	7	NOEC	400	ug/L	79407	Wu,J.P., and H.C. Chen	Effects of Cadmium and Zinc on the Growth, Food Consumption, and Nutritional Conditions of the White Shrimp, Litopenaeus vannamei (Boone)	Bull. Environ. Contam. Toxicol.74(2): 234-241	2005
7440439	Cadmium	Littorina littorea	Molluscs; U.S. Exotic/Nuisance Species	SW	18	NOEC	400	ug/L	62049	Bebianno,M.J., and W.J. Langston	Cadmium and Metallothionein Turnover in Different Tissues of the Gastropod Littorina littorea	Talanta46(2): 301-313	1998
10108642	Cadmium chloride (CdCl2)	Hediste diversicolor	Worms	SW	6	NOEC	500	ug/L	110447	Sun,F.H., and Q.X. Zhou	Metal Accumulation in the Polychaete Hediste japonica with Emphasis on Interaction Between Heavy Metals and Petroleum Hydrocarbons	Environ. Pollut.149(1): 92-98	2007
10108642	Cadmium chloride (CdCl2)	Nassarius festivus	Molluscs	SW	4	NOEC	500	ug/L	66321	Cheung,S.G., K.K. Tai, C.K. Leung, and Y.M. Siu	Effects of Heavy Metals on the Survival and Feeding Behaviour of the Sandy Shore Scavenging Gastropod Nassarius festivus (Powys)	Mar. Pollut. Bull.45(1-12): 107-113	2002
10108642	Cadmium chloride (CdCl2)	Cyprinodon variegatus	Fish; Standard Test Species	SW	7	NOEC	560	ug/L	14137	Hutchinson,T.H., T.D. Williams, and G.J. Eales	Toxicity of Cadmium, Hexavalent Chromium and Copper to Marine Fish Larvae (Cypinodon variegatus) and Copepods (Tisbe battagliai)	Mar. Environ. Res.38(4): 275-290	1994
10124364	Sulfuric acid, Cadmium salt (1:1)	Phaeodactylum tricornutum	Algae, Moss, Fungi	SW	4	NOEC	750	ug/L	165295	Osborn,H.L., and S.E. Hook	Using Transcriptomic Profiles in the Diatom Phaeodactylum tricornutum to Identify and Prioritize Stressors	Aquat. Toxicol.138/139:12-25	2013
10108642	Cadmium chloride (CdCl2)	Ulva fasciata	Algae, Moss, Fungi	SW	4	NOEC	800	ug/L	63223	Hooten,R.L., and R.S. Carr	Development and Application of a Marine Sediment Pore-Water Toxicity Test Using Ulva fasciata Zoospores	Environ. Toxicol. Chem.17(5): 932-940	1998
10108642	Cadmium chloride (CdCl2)	Nucella lapillus	Molluscs	SW	4	NOEC	950	ug/L	97637	Cunha,I., E. Mangas-Ramirez, and L. Guilhermino	Effects of Copper and Cadmium on Cholinesterase and Glutathione S-Transferase Activities of Two Marine Gastropods (Monodonta lineata and Nucella lapillus)	Comp. Biochem. Physiol. C Comp. Pharmacol. Toxicol.145(4): 648-657	2007
7440439	Cadmium	Balanus amphitrite	Crustaceans	SW	6	NOEC	1000	ug/L	18391	Wu,R.S.S., P.K.S. Lam, and B. Zhou	A Settlement Inhibition Assay with Cyprid Larvae of the Barnacle Balanus amphitrite	Chemosphere35(9): 1867-1874	1997
10108642	Cadmium chloride (CdCl2)	Monhystera microphthalma	Worms	SW	13	NOEC	1000	ug/L	9417	Vranken,G., R. Vanderhaeghen, and C. Heip	Toxicity of Cadmium to Free-Living Marine and Brackish Water Nematodes (Monhystera microphthalma, Monhystera disjuncta, Pellioditis marina)	Dis. Aquat. Org.1:49-58	1985
7440439	Cadmium	Tetraselmis gracilis	Algae, Moss, Fungi	SW	4	NOEC	1000	ug/L	18116	Okamoto,O.K., C.S. Asano, E. Aidar, and P. Colepicolo	Effects of Cadmium on Growth and Superoxide Dismutase Activity of the Marine Microalga Tetraselmis gracilis (Prasinophyceae)	J. Phycol.32(1):74-79	1996
10108642	Cadmium chloride (CdCl2)	Monodonta lineata	Molluscs	SW	4	NOEC	1300	ug/L	97637	Cunha,I., E. Mangas-Ramirez, and L. Guilhermino	Effects of Copper and Cadmium on Cholinesterase and Glutathione S-Transferase Activities of Two Marine Gastropods (Monodonta lineata and Nucella lapillus)	Comp. Biochem. Physiol. C Comp. Pharmacol. Toxicol.145(4): 648-657	2007
10108642	Cadmium chloride (CdCl2)	Pellioditis marina	Worms	SW	10	NOEC	2950	ug/L	158297	Lira,V.F., G.A.P. Santos, S. Derycke, M.E.L. Larrazabal, V.G. Fonseca-Genevois, and T. Moens	Effects of Barium and Cadmium on the Population Development of the Marine Nematode Rhabditis (Pellioditis) marina	Mar. Environ. Res.72(4): 151-159	2011
10108642	Cadmium chloride (CdCl2)	Monhystera disjuncta	Worms	SW	11	NOEC	5000	ug/L	9417	Vranken,G., R. Vanderhaeghen, and C. Heip	Toxicity of Cadmium to Free-Living Marine and Brackish Water Nematodes (Monhystera microphthalma, Monhystera disjuncta, Pellioditis marina)	Dis. Aquat. Org.1:49-58	1985
10108642	Cadmium chloride (CdCl2)	Perinereis nuntia	Worms	SW	7	NOEC	5000	ug/L	117383	Won,E.J., S. Raisuddin, and K.H. Shin	Evaluation of Induction of Metallothionein-Like Proteins (MTLPs) in the Polychaetes for Biomonitoring of Heavy Metal Pollution in Marine Sediments	Mar. Pollut. Bull.57(6-12): 544-551	2008
10108642	Cadmium chloride (CdCl2)	Takifugu obscurus	Fish	SW	4	NOEC	5000	ug/L	116640	Kim,J.H., S. Raisuddin, J.S. Rhee, Y.M. Lee, K.N. Han, and J.S. Lee	Molecular Cloning, Phylogenetic Analysis and Expression of a MAPEG Superfamily Gene from the Pufferfish Takifugu obscurus	Comp. Biochem. Physiol. C Comp. Pharmacol. Toxicol.149(3): 358-362	2009
10108642	Cadmium chloride (CdCl2)	Brachionus plicatilis	Invertebrates; Standard Test Species	SW	2	NOEC	30000	ug/L	14918	Juchelka,C.M., and T.W. Snell	Rapid Toxicity Assessment Using Ingestion Rate of Cladocerans and Ciliates	Arch. Environ. Contam. Toxicol.28(4): 508-512	1995
10108642	Cadmium chloride (CdCl2)	Scyliorhinus canicula	Fish	SW	6	NOEC	50000	ug/L	10769	Tort,L., P. Torres, and J. Hidalgo	Short-Term Cadmium Effects on Gill Tissue Metabolism	Mar. Pollut. Bull.15(12): 448-450	1984
Cr
CAS Number	Chemical Name	Species Scientific Name	Species Group	Media Type	Test Location	Observed Duration Mean (Days)	Endpoint	Conc	Conc 1 Units (Standardized)	Reference Number	Author	Title	Source	Publication Year
7775113	Chromic acid (H2CrO4), Disodium salt	Palaemonetes varians	Crustaceans	SW	LAB	14	LOEC	0.001	ug/L	2419	Van der Meer,C., C. Teunissen, and T.F.M. Boog	Toxicity of Sodium Chromate and 3,4-Dichloroaniline to Crustaceans	Bull. Environ. Contam. Toxicol.40(2): 204-211	1988
7775113	Chromic acid (H2CrO4), Disodium salt	Palaemon elegans	Crustaceans	SW	LAB	38	LOEC	0.003	ug/L	2419	Van der Meer,C., C. Teunissen, and T.F.M. Boog	Toxicity of Sodium Chromate and 3,4-Dichloroaniline to Crustaceans	Bull. Environ. Contam. Toxicol.40(2): 204-211	1988
7738945	Chromic acid	Daphnia magna	Crustaceans; Standard Test Species	SW	LAB	21	LOEC	5.8601	ug/L	344	U.S. Environmental Protection Agency, and Office of Pesticide Programs	Pesticide Ecotoxicity Database (Formerly: Environmental Effects Database (EEDB))	Environmental Fate and Effects Division, U.S.EPA, Washington, D.C.:	2013
7789006	Chromic acid (H2CrO4), Potassium salt (1:2)	Champia parvula	Algae, Moss, Fungi; Standard Test Species	SW	LAB	2	NOEC	10	ug/L	198	Jop,K.M.	Acute and Rapid-Chronic Toxicity of Hexavalent Chromium to Five Marine Species	ASTM Spec. Tech. Publ12:251-260	1989
7440473	Chromium	Gymnodinium splendens	Algae, Moss, Fungi	SW	LAB	2	LOEC	16.0612	ug/L	5557	Wilson,W.B., and L.R. Freeburg	Toxicity of Metals to Marine Phytoplankton Cultures	EPA-600/3-80-025, U.S.EPA, Narragansett, RI:110 p.	1980
7778509	Chromic acid dipotassium salt	Gracilaria tenuistipitata	Algae, Moss, Fungi	SW	LAB	4	NOEC	40	ug/L	18453	Haglund,K., M. Bjorklund, S. Gunnare, A. Sandberg, U. Olander, and M. Pedersen	New Method for Toxicity Assessment in Marine and Brackish Environments Using the Macroalga Gracilaria tenuistipitata (Gracilariales, Rhodophyta)	Hydrobiologia326-327:317-325	1996
7440473	Chromium	Thalassiosira pseudonana	Algae, Moss, Fungi	SW	LAB	2	LOEC	43.3232	ug/L	5557	Wilson,W.B., and L.R. Freeburg	Toxicity of Metals to Marine Phytoplankton Cultures	EPA-600/3-80-025, U.S.EPA, Narragansett, RI:110 p.	1980
7778509	Chromic acid dipotassium salt	Hydra littoralis	Invertebrates	SW	LAB	11	LOEC	145	ug/L	102275	Shell Oil Co.	Effects of Copper Chloride, Potassium Dichromate, 3,4-Dichloroaniline, Nonylphenol Ethoxylate and Phenol on the Growth Rate of Populations of Hydra littoralis with Cover Letter	EPA/OTS Doc.#878214955:13 p.	1985
7778509	Chromic acid dipotassium salt	Allorchestes compressa	Crustaceans	SW	LAB	40	LOEC	250	ug/L	331	Ahsanullah,M., and A.R. Williams	Sublethal Effects and Bioaccumulation of Cadmium, Chromium, Copper, and Zinc in the Marine Amphipod Allorchestes compressa	Mar. Biol.108:59-65	1991
7778509	Chromic acid dipotassium salt	Brachionus plicatilis	Invertebrates; Standard Test Species	SW	LAB	2	LOEC	300	ug/L	117998	Filenko,O.F., and T.A. Samoylova	Effect of Heavy Metals on Samples and Model Population of Rotifers Brachionus plicatilis Muller at Different Salinity	Mosc. Univ. Biol. Sci. Bull.63(2): 80-83	2008
7789006	Chromic acid (H2CrO4), Potassium salt (1:2)	Dinophilus gyrociliatus	Worms	SW	LAB	7	NOEC	316.228	ug/L	198	Jop,K.M.	Acute and Rapid-Chronic Toxicity of Hexavalent Chromium to Five Marine Species	ASTM Spec. Tech. Publ12:251-260	1989
7778509	Chromic acid dipotassium salt	Americamysis bahia	Crustaceans; Standard Test Species	SW	LAB	7	NOEC	320	ug/L	2048	Goodfellow,W.L.,Jr., and W.J. Rue	Evaluation of a Chronic Estimation Toxicity Test Using Mysidopsis bahia	ASTM Spec. Tech. Publ12:333-344	1989
7440473	Chromium	Heliocidaris tuberculata	Invertebrates	SW	LAB	3	NOEC	460	ug/L	77772	Doyle,C.J., F. Pablo, R.P. Lim, and R.V. Hyne	Assessment of Metal Toxicity in Sediment Pore Water from Lake Macquarie, Australia	Arch. Environ. Contam. Toxicol.44(3): 343-350	2003
7775113	Chromic acid (H2CrO4), Disodium salt	Palaemonetes pugio	Crustaceans	SW	LAB	28	LOEC	500	ug/L	13291	Rao,K.R., and D.G. Doughtie	Histopathological Changes in Grass Shrimp Exposed to Chromium, Pentachlorophenol and Dithiocarbamates	Mar. Environ. Res.14:371-395	1984
7778509	Chromic acid dipotassium salt	Argopecten ventricosus	Molluscs	SW	LAB	5	NOEC	500	ug/L	118196	Sobrino-Figueroa,A., and C. Caceres-Martinez	Alterations of Valve Closing Behavior in Juvenile Catarina Scallops (Argopecten ventricosus Sowerby, 1842) Exposed to Toxic Metals	Ecotoxicology18:983-987	2009
7778509	Chromic acid dipotassium salt	Chlamys asperrima	Molluscs	SW	LAB	2	NOEC	530	ug/L	78708	Krassoi,R., I. Anderson, and D. Everett	Larval Abnormalities in Doughboy Scallops Chlamys (Mimachlamys) asperrima L. in Response to Test Conditions and Six Reference Toxicants	Australas. J. Ecotoxicol.3(1): 65-74	1997
7778509	Chromic acid dipotassium salt	Tisbe battagliai	Crustaceans	SW	LAB	8	LOEC	563.784	ug/L	14137	Hutchinson,T.H., T.D. Williams, and G.J. Eales	Toxicity of Cadmium, Hexavalent Chromium and Copper to Marine Fish Larvae (Cypinodon variegatus) and Copepods (Tisbe battagliai)	Mar. Environ. Res.38(4): 275-290	1994
7775113	Chromic acid (H2CrO4), Disodium salt	Monhystera disjuncta	Worms	SW	LAB	4	LOEC	750	ug/L	7215	Vranken,G., R. Vanderhaeghen, and C. Heip	Effects of Pollutants on Life-History Parameters of the Marine Nematode Monhystera disjuncta	ICES J. Mar. Sci.48:325-334	1991
7440473	Chromium	Potamocorbula amurensis	Molluscs; U.S. Exotic/Nuisance Species	SW	LAB	15	NOEL	920	ug/L	56641	Teh,S.J., I. Werner, and D.E. Hinton	Sublethal Effects of Chromium-VI in the Asian Clam (Potamocorbula amurensis)	Mar. Environ. Res.50:295-300	2000
7778509	Chromic acid dipotassium salt	Skeletonema costatum	Algae, Moss, Fungi; Standard Test Species	SW	LAB	5	NOEC	1000	ug/L	2233	Cowgill,U.M., D.P. Milazzo, and B.D. Landenberger	Toxicity of Nine Benchmark Chemicals to Skeletonema costatum, a Marine Diatom	Environ. Toxicol. Chem.8(5): 451-455	1989
7778509	Chromic acid dipotassium salt	Acartia tonsa	Crustaceans	SW	LAB	5	NOEC	1000	ug/L	66691	Andersen,H.R., L. Wollenberger, B. Halling-Sorensen, and K.O. Kusk	Development of Copepod Nauplii to Copepodites - a Parameter for Chronic Toxicity Including Endocrine Disruption	Environ. Toxicol. Chem.20(12): 2821-2829	2001
7440473	Chromium	Fundulus heteroclitus	Fish	SW	LAB	7	NOEC	1500	ug/L	90284	Maples,N.L., and L.J. Bain	Trivalent Chromium Alters Gene Expression in the Mummichog (Fundulus heteroclitus)	Environ. Toxicol. Chem.23(3): 626-631	2004
7778509	Chromic acid dipotassium salt	Gracilaria sp.	Algae, Moss, Fungi	SW	LAB	4	NOEC	2200	ug/L	18453	Haglund,K., M. Bjorklund, S. Gunnare, A. Sandberg, U. Olander, and M. Pedersen	New Method for Toxicity Assessment in Marine and Brackish Environments Using the Macroalga Gracilaria tenuistipitata (Gracilariales, Rhodophyta)	Hydrobiologia326-327:317-325	1996
7440473	Chromium	Scylla serrata	Crustaceans	SW	LAB	28	NOEL	2300	ug/L	119981	Nilkanth,G.V., and K.B. Savant	Studies on Accumulation and Histopathology of Gills After Exposure to Sublethal Concentrations of Hexavalent Chromium and Effect on the Oxygen Consumption in Scylla serrata (Forskal)	Pollut. Res.12(1): 11-18	1993
7789006	Chromic acid (H2CrO4), Potassium salt (1:2)	Strongylocentrotus purpuratus	Invertebrates; Standard Test Species	SW	LAB	2	NOEC	5000	ug/L	18603	Garman,G.D., S.L. Anderson, and G.N. Cherr	Developmental Abnormalities and DNA-Protein Crosslinks in Sea Urchin Embryos Exposed to Three Metals	Aquat. Toxicol.39(3/4): 247-265	1997
10588019	Chromic acid (H2Cr2O7) disodium salt	Carcinus maenas	Crustaceans	SW	LAB	4	NOEC	6530.25	ug/L	96357	Elumalai,M., C. Antunes, and L. Guilhermino	Alterations of Reproductive Parameters in the Crab Carcinus maenas After Exposure to Metals	Water Air Soil Pollut.160(1-4): 245-258	2005
7789006	Chromic acid (H2CrO4), Potassium salt (1:2)	Oncorhynchus kisutch	Fish; Standard Test Species; U.S. Threatened and Endangered Species	SW	LAB	11	NOEC	17800	ug/L	14397	Holland,G.A., J.E. Lasater, E.D. Neumann, and W.E. Eldridge	Toxic Effects of Organic and Inorganic Pollutants on Young Salmon and Trout	Res. Bull. No. 5, State of Washington Dept. Fish., Seattle, WA:263 p.	1960
7778509	Chromic acid dipotassium salt	Cyprinodon variegatus	Fish; Standard Test Species	SW	LAB	7	NOEC	18000	ug/L	14137	Hutchinson,T.H., T.D. Williams, and G.J. Eales	Toxicity of Cadmium, Hexavalent Chromium and Copper to Marine Fish Larvae (Cypinodon variegatus) and Copepods (Tisbe battagliai)	Mar. Environ. Res.38(4): 275-290	1994
10588019	Chromic acid (H2Cr2O7) disodium salt	Zalerion maritimum	Algae, Moss, Fungi	SW	LAB	7	NOEC	120500	ug/L	69802	Irvine,J., and E.B.C. Jones	The Effect of a Copper-Chrome-Arsenate Preservative and Its Constituents on the Growth of Aquatic Microorganisms	J. Inst. Wood Sci.7(1): 20-24	1975
10588019	Chromic acid (H2Cr2O7) disodium salt	Cirrenalia macrocephala	Algae, Moss, Fungi	SW	LAB	7	NOEC	241000	ug/L	69802	Irvine,J., and E.B.C. Jones	The Effect of a Copper-Chrome-Arsenate Preservative and Its Constituents on the Growth of Aquatic Microorganisms	J. Inst. Wood Sci.7(1): 20-24	1975
10588019	Chromic acid (H2Cr2O7) disodium salt	Cladosporium herbarum	Algae, Moss, Fungi	SW	LAB	7	NOEC	241000	ug/L	69802	Irvine,J., and E.B.C. Jones	The Effect of a Copper-Chrome-Arsenate Preservative and Its Constituents on the Growth of Aquatic Microorganisms	J. Inst. Wood Sci.7(1): 20-24	1975
10588019	Chromic acid (H2Cr2O7) disodium salt	Corollospora cristata	Algae, Moss, Fungi	SW	LAB	7	NOEC	241000	ug/L	69802	Irvine,J., and E.B.C. Jones	The Effect of a Copper-Chrome-Arsenate Preservative and Its Constituents on the Growth of Aquatic Microorganisms	J. Inst. Wood Sci.7(1): 20-24	1975
10588019	Chromic acid (H2Cr2O7) disodium salt	Lulworthia sp.	Algae, Moss, Fungi	SW	LAB	7	NOEC	241000	ug/L	69802	Irvine,J., and E.B.C. Jones	The Effect of a Copper-Chrome-Arsenate Preservative and Its Constituents on the Growth of Aquatic Microorganisms	J. Inst. Wood Sci.7(1): 20-24	1975
10588019	Chromic acid (H2Cr2O7) disodium salt	Monodictys pelagica	Algae, Moss, Fungi	SW	LAB	7	NOEC	241000	ug/L	69802	Irvine,J., and E.B.C. Jones	The Effect of a Copper-Chrome-Arsenate Preservative and Its Constituents on the Growth of Aquatic Microorganisms	J. Inst. Wood Sci.7(1): 20-24	1975
10588019	Chromic acid (H2Cr2O7) disodium salt	Diplodia orae-maris	Algae, Moss, Fungi	SW	LAB	7	NOEC	482000	ug/L	69802	Irvine,J., and E.B.C. Jones	The Effect of a Copper-Chrome-Arsenate Preservative and Its Constituents on the Growth of Aquatic Microorganisms	J. Inst. Wood Sci.7(1): 20-24	1975
10588019	Chromic acid (H2Cr2O7) disodium salt	Scolecobasidium salinum	Algae, Moss, Fungi	SW	LAB	7	NOEC	482000	ug/L	69802	Irvine,J., and E.B.C. Jones	The Effect of a Copper-Chrome-Arsenate Preservative and Its Constituents on the Growth of Aquatic Microorganisms	J. Inst. Wood Sci.7(1): 20-24	1975
10588019	Chromic acid (H2Cr2O7) disodium salt	Ceriosporopsis halima	Algae, Moss, Fungi	SW	LAB	7	NOEC	964000	ug/L	69802	Irvine,J., and E.B.C. Jones	The Effect of a Copper-Chrome-Arsenate Preservative and Its Constituents on the Growth of Aquatic Microorganisms	J. Inst. Wood Sci.7(1): 20-24	1975
10588019	Chromic acid (H2Cr2O7) disodium salt	Asteromyces cruciatus	Algae, Moss, Fungi	SW	LAB	7	NOEC	1928000	ug/L	69802	Irvine,J., and E.B.C. Jones	The Effect of a Copper-Chrome-Arsenate Preservative and Its Constituents on the Growth of Aquatic Microorganisms	J. Inst. Wood Sci.7(1): 20-24	1975
Cu
CAS Number	Chemical Name	Species Scientific Name	Species Group	Media Type	Test Location	Observed Duration Mean (Days)	Endpoint	Conc	Conc 1 Units (Standardized)	Reference Number	Author	Title	Source	Publication Year
7758987	Sulfuric acid copper(2+) salt (1:1)	Bellerochea polymorpha	Algae, Moss, Fungi	SW	LAB	3	NOEC	0.2	ug/L	111629	Levy,J.L., J.L. Stauber, and D.F. Jolley	Sensitivity of Marine Microalgae to Copper: The Effect of Biotic Factors on Copper Adsorption and Toxicity	Sci. Total Environ.387(1-3): 141-154	2007
7758987	Sulfuric acid copper(2+) salt (1:1)	Entomoneis punctulata	Algae, Moss, Fungi	SW	LAB	3	NOEC	0.3	ug/L	110086	Stauber,J.L., M.T. Binet, V.W.W. Bao, J. Boge, A.Q. Zhang, K.M.Y. Leung, and M.S. Adams	Comparison of the QwikLite Algal Bioluminescence Test with Marine Algal Growth Rate Inhibition Bioassays	Environ. Toxicol.23(5): 617-625	2008
7758987	Sulfuric acid copper(2+) salt (1:1)	Micromonas pusilla	Algae, Moss, Fungi	SW	LAB	3	NOEC	0.3	ug/L	111629	Levy,J.L., J.L. Stauber, and D.F. Jolley	Sensitivity of Marine Microalgae to Copper: The Effect of Biotic Factors on Copper Adsorption and Toxicity	Sci. Total Environ.387(1-3): 141-154	2007
7758987	Sulfuric acid copper(2+) salt (1:1)	Nassarius reticulatus	Molluscs	SW	LAB	91.32	NOEC	0.5	ug/L	79867	Barroso,C.M., M.A. Reis-Henriques, M.S. Ferreira, and M.H. Moreira	The Effectiveness of Some Compounds Derived from Antifouling Paints in Promoting Imposex in Nassarius reticulatus	J. Mar. Biol. Assoc. U. K.82(2): 249-255	2002
7447394	Copper chloride (CuCl2)	Isognomon californicum	Molluscs	SW	LAB	4	NOEC	1	ug/L	3886	Ringwood,A.H.	Comparative Sensitivity of Gametes and Early Developmental Stages of a Sea Urchin Species (Echinometra mathaei) and a Bivalve Species (Isognomon californicum) During Metal Exposures	Arch. Environ. Contam. Toxicol.22:288-295	1992
7758987	Sulfuric acid copper(2+) salt (1:1)	Isochrysis sp.	Algae, Moss, Fungi	SW	LAB	3	NOEC	1.1	ug/L	111629	Levy,J.L., J.L. Stauber, and D.F. Jolley	Sensitivity of Marine Microalgae to Copper: The Effect of Biotic Factors on Copper Adsorption and Toxicity	Sci. Total Environ.387(1-3): 141-154	2007
7758987	Sulfuric acid copper(2+) salt (1:1)	Gephyrocapsa oceanica	Algae, Moss, Fungi	SW	LAB	3	NOEC	1.3	ug/L	111629	Levy,J.L., J.L. Stauber, and D.F. Jolley	Sensitivity of Marine Microalgae to Copper: The Effect of Biotic Factors on Copper Adsorption and Toxicity	Sci. Total Environ.387(1-3): 141-154	2007
7440508	Copper	Heliocidaris tuberculata	Invertebrates	SW	LAB	3	NOEC	2	ug/L	77772	Doyle,C.J., F. Pablo, R.P. Lim, and R.V. Hyne	Assessment of Metal Toxicity in Sediment Pore Water from Lake Macquarie, Australia	Arch. Environ. Contam. Toxicol.44(3): 343-350	2003
7447394	Copper chloride (CuCl2)	Gammarus locusta	Crustaceans	SW	LAB	10	NOEC	4	ug/L	66326	Correia,A.D., D.R. Livingstone, and M.H. Costa	Effects of Water-Borne Copper on Metallothionein and Lipid Peroxidation in the Marine Amphipod Gammarus locusta	Mar. Environ. Res.54(3-5): 357-360	2002
7758987	Sulfuric acid copper(2+) salt (1:1)	Mytilus galloprovincialis	Molluscs	SW	LAB	6	NOEC	4	ug/L	115430	Vlahogianni,T.H., and A. Valavanidis	Heavy-Metal Effects on Lipid Peroxidation and Antioxidant Defence Enzymes in Mussels Mytilus galloprovincialis	Chem. Ecol.23(5): 361-371	2007
1344678	Copper chloride	Campanularia flexuosa	Invertebrates	SW	LAB	16	NOEC	5	ug/L	2527	Stebbing,A.R.D.	Hormesis - Stimulation of Colony Growth in Campanularia flexuosa (Hydrozoa) by Copper, Cadmium and Other Toxicants	Aquat. Toxicol.1(3-4): 227-238	1981
7447394	Copper chloride (CuCl2)	Chlamys sp.	Molluscs	SW	LAB	20	NOEC	5	ug/L	115532	Gao,Q., L. Song, D. Ni, L. Wu, H. Zhang, and Y. Chang	cDNA Cloning and mRNA Expression of Heat Shock Protein 90 Gene in the Haemocytes of Zhikong Scallop Chlamys farreri	Comp. Biochem. Physiol. Part B Biochem. Mol. Biol.147(4): 704-715	2007
7758987	Sulfuric acid copper(2+) salt (1:1)	Proteomonas sulcata	Algae, Moss, Fungi	SW	LAB	3	NOEC	5	ug/L	111629	Levy,J.L., J.L. Stauber, and D.F. Jolley	Sensitivity of Marine Microalgae to Copper: The Effect of Biotic Factors on Copper Adsorption and Toxicity	Sci. Total Environ.387(1-3): 141-154	2007
7758987	Sulfuric acid copper(2+) salt (1:1)	Phaeodactylum tricornutum	Algae, Moss, Fungi	SW	LAB	4	NOEC	6.5	ug/L	165295	Osborn,H.L., and S.E. Hook	Using Transcriptomic Profiles in the Diatom Phaeodactylum tricornutum to Identify and Prioritize Stressors	Aquat. Toxicol.138/139:12-25	2013
7447394	Copper chloride (CuCl2)	Celleporaria sp.	Invertebrates	SW	LAB	18	NOEC	8	ug/L	116011	Piola,R.F., and E.L. Johnston	Comparing Differential Tolerance of Native and Non-Indigenous Marine Species to Metal Pollution Using Novel Assay Techniques	Environ. Pollut.157:2853-2864	2009
7758987	Sulfuric acid copper(2+) salt (1:1)	Moina mongolica	Crustaceans	SW	LAB	21	NOEC	8.99	ug/L	100633	Wang,Z., H. Kong, and D. Wu	Acute and Chronic Copper Toxicity to a Saltwater Cladoceran Moina monogolica Daday	Arch. Environ. Contam. Toxicol.53(1): 50-56	2007
7758987	Sulfuric acid copper(2+) salt (1:1)	Coccolithus huxleyi	Algae, Moss, Fungi	SW	LAB	3	NOEC	9	ug/L	111629	Levy,J.L., J.L. Stauber, and D.F. Jolley	Sensitivity of Marine Microalgae to Copper: The Effect of Biotic Factors on Copper Adsorption and Toxicity	Sci. Total Environ.387(1-3): 141-154	2007
7447394	Copper chloride (CuCl2)	Argopecten purpuratus	Molluscs	SW	LAB	4	NOEC	10	ug/L	115773	Zapata,M., A. Tanguy, E. David, D. Moraga, and C. Riquelme	Transcriptomic Response of Argopecten purpuratus Post-Larvae to Copper Exposure Under Experimental Conditions	Gene442(1-2): 37-46	2009
7447394	Copper chloride (CuCl2)	Gonyaulax polyedra	Algae, Moss, Fungi	SW	LAB	4	NOEC	10	ug/L	20347	Okamoto,O.K., L. Shao, J.W. Hastings, and P. Colepicolo	Acute and Chronic Effects of Toxic Metals on Viability, Encystment and Bioluminescence in the Dinoflagellate Gonyaulax polyedra	Comp. Biochem. Physiol. C Comp. Pharmacol. Toxicol.123(1): 75-83	1999
7440508	Copper	Laminaria saccharina	Algae, Moss, Fungi	SW	LAB	7	NOEC	10	ug/L	13814	Brinkhuis,B.H., and I.K. Chung	The Effects of Copper on the Fine Structure of the Kelp Laminaria saccharina (L.) Lamour	Mar. Environ. Res.19(3): 205-223	1986
7447394	Copper chloride (CuCl2)	Fucus vesiculosus	Algae, Moss, Fungi	SW	LAB	14	NOEC	10.9653	ug/L	106755	Brooks,S.J., T. Bolam, L. Tolhurst, J. Bassett, J. La Roche, M. Waldock, J. Barry, and K.V. Thomas	Dissolved Organic Carbon Reduces the Toxicity of Copper to Germlings of the Macroalgae, Fucus vesiculosus	Ecotoxicol. Environ. Saf.70(1): 88-98	2008
7447394	Copper chloride (CuCl2)	Acanthomysis costata	Crustaceans	SW	LAB	4	NOEC	11	ug/L	19130	Hunt,J.W., B.S. Anderson, S.L. Turpen, A.R. Coulon, M. Martin, F.H. Palmer, and J.J. Janik	Marine Bioassay Project. 4th Report. Experimental Evaluation of Effluent Toxicity Testing Protocols with Giant Kelp, Mysids, Red Abalone, and Topsmelt	No.89-5WQ, State Water Resources Control Board, State of California, Sacramento, CA:144-	1989
7758987	Sulfuric acid copper(2+) salt (1:1)	Porites cylindrica	Invertebrates	SW	LAB	1	NOEC	11	ug/L	68831	Nystrom,M., I. Nordemar, and M. Tedengren	Simultaneous and Sequential Stress from Increased Temperature and Copper on the Metabolism of the Hermatypic Coral Porites cylindrica	Mar. Biol.138:1225-1231	2001
7440508	Copper	Rhodomonas salina	Algae, Moss, Fungi	SW	LAB	1	NOEC	14	ug/L	166448	Lozano,P., C. Trombini, E. Crespo, J. Blasco, and I. Moreno-Garrido	ROI-Scavenging Enzyme Activities as Toxicity Biomarkers in Three Species of Marine Microalgae Exposed to Model Contaminants (Copper, Irgarol and Atrazine)	Ecotoxicol. Environ. Saf.104:294-301	2014
7758987	Sulfuric acid copper(2+) salt (1:1)	Strongylocentrotus purpuratus	Invertebrates; Standard Test Species	SW	LAB	4	NOEC	14.1	ug/L	112298	Rosen,G., I. Rivera-Duarte, D.B. Chadwick, A. Ryan, R.C. Santore, and P.R. Paquin	Critical Tissue Copper Residues for Marine Bivalve (Mytilus galloprovincialis) and Echinoderm (Strongylocentrotus purpuratus) Embryonic Development: Conceptual, Regulatory and Environmental Implications	Mar. Environ. Res.66(3): 327-336	2008
7440508	Copper	Cylindrotheca closterium	Algae, Moss, Fungi	SW	LAB	1	NOEC	15.2	ug/L	166448	Lozano,P., C. Trombini, E. Crespo, J. Blasco, and I. Moreno-Garrido	ROI-Scavenging Enzyme Activities as Toxicity Biomarkers in Three Species of Marine Microalgae Exposed to Model Contaminants (Copper, Irgarol and Atrazine)	Ecotoxicol. Environ. Saf.104:294-301	2014
7758987	Sulfuric acid copper(2+) salt (1:1)	Balanus amphitrite	Crustaceans	SW	LAB	8	NOEC	16	ug/L	105012	Qiu,J.W., V. Thiyagarajan, S. Cheung, and P.Y. Qian	Toxic Effects of Copper on Larval Development of the Barnacle Balanus amphitrite	Mar. Pollut. Bull.51(8-12): 688-693	2005
3251238	Nitric acid, Copper(2+) salt	Tisbe battagliai	Crustaceans	SW	LAB	8	NOEC	18	ug/L	14137	Hutchinson,T.H., T.D. Williams, and G.J. Eales	Toxicity of Cadmium, Hexavalent Chromium and Copper to Marine Fish Larvae (Cypinodon variegatus) and Copepods (Tisbe battagliai)	Mar. Environ. Res.38(4): 275-290	1994
7447394	Copper chloride (CuCl2)	Ulva reticulata	Algae, Moss, Fungi	SW	LAB	7	NOEC	18	ug/L	117988	Mamboya,F., T.J. Lyimo, T. Landberg, and M. Bjork	Influence of Combined Changes in Salinity and Copper Modulation on Growth and Copper Uptake in the Tropical Green Macroalga Ulva reticulata	Estuar. Coast. Shelf Sci.84(3): 326-330	2009
7447394	Copper chloride (CuCl2)	Scophthalmus aquosus	Fish	SW	LAB	60	NOEC	19.2	ug/L	68330	Dawson,M.A.	Blood Chemistry of the Windowpane Flounder Scophthalmus aquosus in Long Island Sound: Geographical, Seasonal, and Experimental Variations	Fish. Bull.88(3): 429-437	1990
7440508	Copper	Adamussium colbecki	Molluscs	SW	LAB	6	NOEC	20	ug/L	17688	Regoli,F., M. Nigro, and E. Orlando	Lysosomal and Antioxidant Responses to Metals in the Antarctic Scallop Adamussium colbecki	Aquat. Toxicol.40(4): 375-392	1998
7758987	Sulfuric acid copper(2+) salt (1:1)	Placopecten magellanicus	Molluscs	SW	LAB	49	NOEC	20	ug/L	13550	Gould,E., R.A. Greig, D. Rusanowsky, and B.C. Marks	Metal-Exposed Sea Scallops, Placopecten magellanicus (Gmelin): A Comparison of the Effects and Uptake of Cadmium and Copper	In: F.J.Vernberg, F.P.Thurberg, A.Calabrese, and W.Vernberg (Eds.), Marine Pollution and Physiology: Recent Advances:157-186	1985
7447394	Copper chloride (CuCl2)	Celleporaria nodulosa	Invertebrates	SW	LAB	7	NOEC	21.5	ug/L	116011	Piola,R.F., and E.L. Johnston	Comparing Differential Tolerance of Native and Non-Indigenous Marine Species to Metal Pollution Using Novel Assay Techniques	Environ. Pollut.157:2853-2864	2009
7447394	Copper chloride (CuCl2)	Fenestrulina mutabilis	Invertebrates	SW	LAB	18	NOEC	21.5	ug/L	116011	Piola,R.F., and E.L. Johnston	Comparing Differential Tolerance of Native and Non-Indigenous Marine Species to Metal Pollution Using Novel Assay Techniques	Environ. Pollut.157:2853-2864	2009
7447394	Copper chloride (CuCl2)	Schizoporella errata	Invertebrates	SW	LAB	10	NOEC	21.5	ug/L	116011	Piola,R.F., and E.L. Johnston	Comparing Differential Tolerance of Native and Non-Indigenous Marine Species to Metal Pollution Using Novel Assay Techniques	Environ. Pollut.157:2853-2864	2009
7440508	Copper	Bathymodiolus azoricus	Molluscs	SW	LAB	24	NOEC	25	ug/L	109301	Co.,R., A. Serafim, R.P. Cosson, A. Fiala-Medioni, L. Camus, A. Colaco, R. Serrao-Santos, and M.J. Bebianno	Antioxidant Biochemical Responses to Long-Term Copper Exposure in Bathymodiolus azoricus from Menez-Gwen Hydrothermal Vent	Sci. Total Environ.389(2-3): 407-417	2008
3251238	Nitric acid, Copper(2+) salt	Nephrops norvegicus	Crustaceans	SW	LAB	18	NOEC	25	ug/L	84092	Canli,M.	Natural Occurrence of Metallothionein-Like Proteins in the Hepatopancreas of Norway Lobster (Nephrops norvegicus L.) and Effects of Cadmium, Copper and Zinc Exposures on Levels of the Metals Bound on Metallothioneins	Turk. J. Zool.19(4): 313-321	1995
7440508	Copper	Ruditapes decussatus	Molluscs	SW	LAB	30	NOEC	25	ug/L	115983	Serafim,A., and M.J. Bebianno	Metallothionein Role in the Kinetic Model of Copper Accumulation and Elimination in the Clam Ruditapes decussatus	Environ. Res.109(4): 390-399	2009
7447394	Copper chloride (CuCl2)	Crambe crambe	Invertebrates	SW	LAB	7	NOEC	30	ug/L	116130	Cebrian,E., and M.J. Uriz	Contrasting Effects of Heavy Metals and Hydrocarbons on Larval Settlement and Juvenile Survival in Sponges	Aquat. Toxicol.81(2): 137-143	2007
7758987	Sulfuric acid copper(2+) salt (1:1)	Perna viridis	Molluscs	SW	LAB	35	NOEC	30	ug/L	76296	Shi,D., and W.X. Wang	Modification of Trace Metal Accumulation in the Green Mussel Perna viridis by Exposure to Ag, Cu, and Zn	Environ. Pollut.132(2): 265-277	2004
7447394	Copper chloride (CuCl2)	Scopalina lophyropoda	Invertebrates	SW	LAB	6	NOEC	30	ug/L	116130	Cebrian,E., and M.J. Uriz	Contrasting Effects of Heavy Metals and Hydrocarbons on Larval Settlement and Juvenile Survival in Sponges	Aquat. Toxicol.81(2): 137-143	2007
7447394	Copper chloride (CuCl2)	Ulva pertusa	Algae, Moss, Fungi	SW	LAB	5	NOEC	31	ug/L	89711	Han,T., and G.W. Choi	A Novel Marine Algal Toxicity Bioassay Based on Sporulation Inhibition in the Green Macroalga Ulva pertusa (Chlorophyta)	Aquat. Toxicol.75(3): 202-212	2005
7447394	Copper chloride (CuCl2)	Macrocystis pyrifera	Algae, Moss, Fungi	SW	LAB	2	NOEC	31.8483	ug/L	19130	Hunt,J.W., B.S. Anderson, S.L. Turpen, A.R. Coulon, M. Martin, F.H. Palmer, and J.J. Janik	Marine Bioassay Project. 4th Report. Experimental Evaluation of Effluent Toxicity Testing Protocols with Giant Kelp, Mysids, Red Abalone, and Topsmelt	No.89-5WQ, State Water Resources Control Board, State of California, Sacramento, CA:144-	1989
7758987	Sulfuric acid copper(2+) salt (1:1)	Melita plumulosa	Crustaceans	SW	LAB	10	NOEC	36	ug/L	112230	Spadaro,D., T. Micevska, and S.L. Simpson	Effect of Nutrition on Toxicity of Contaminants to the Epibenthic Amphipod Melita plumulosa	Arch. Environ. Contam. Toxicol.55(4): 593-602	2008
7440508	Copper	Crassostrea gigas	Molluscs; Standard Test Species	SW	LAB	21	NOEC	40	ug/L	76095	Geret,F., A. Jouan, V. Turpin, M.J. Bebianno, and R.P. Cosson	Influence of Metal Exposure on Metallothionein Synthesis and Lipid Peroxidation in Two Bivalve Mollusks: The Oyster (Crassostrea gigas) and the Mussel (Mytilus edulis)	Aquat. Living Resour.15(1): 61-66	2002
7440508	Copper	Mytilus edulis	Molluscs; Standard Test Species	SW	LAB	21	NOEC	40	ug/L	76095	Geret,F., A. Jouan, V. Turpin, M.J. Bebianno, and R.P. Cosson	Influence of Metal Exposure on Metallothionein Synthesis and Lipid Peroxidation in Two Bivalve Mollusks: The Oyster (Crassostrea gigas) and the Mussel (Mytilus edulis)	Aquat. Living Resour.15(1): 61-66	2002
1344678	Copper chloride	Palaemonetes pugio	Crustaceans	SW	LAB	14	NOEC	41.29	ug/L	115751	Manyin,T., and C.L. Rowe	Bioenergetic Effects of Aqueous Copper and Cadmium on the Grass Shrimp, Palaemonetes pugio	Comp. Biochem. Physiol. C Comp. Pharmacol. Toxicol.150(1): 65-71	2009
7447394	Copper chloride (CuCl2)	Watersipora subtorquata	Invertebrates	SW	LAB	18	NOEC	43.7	ug/L	116011	Piola,R.F., and E.L. Johnston	Comparing Differential Tolerance of Native and Non-Indigenous Marine Species to Metal Pollution Using Novel Assay Techniques	Environ. Pollut.157:2853-2864	2009
7758987	Sulfuric acid copper(2+) salt (1:1)	Nucella lapillus	Molluscs	SW	LAB	4	NOEC	44	ug/L	97637	Cunha,I., E. Mangas-Ramirez, and L. Guilhermino	Effects of Copper and Cadmium on Cholinesterase and Glutathione S-Transferase Activities of Two Marine Gastropods (Monodonta lineata and Nucella lapillus)	Comp. Biochem. Physiol. C Comp. Pharmacol. Toxicol.145(4): 648-657	2007
7758987	Sulfuric acid copper(2+) salt (1:1)	Callinectes similis	Crustaceans	SW	LAB	8	NOEC	50	ug/L	52620	Neff,J.M., and J.W. Anderson	The Effects of Copper (II) on Molting and Growth of Juvenile Lesser Blue Crabs Callinectes similis Williams	In: C.S.Giam (Ed.), Pollutant Effects on Marine Organisms, D.C.Heath and Co., Lexington, MA:155-165	1977
7758987	Sulfuric acid copper(2+) salt (1:1)	Nassarius festivus	Molluscs	SW	LAB	4	NOEC	50	ug/L	66321	Cheung,S.G., K.K. Tai, C.K. Leung, and Y.M. Siu	Effects of Heavy Metals on the Survival and Feeding Behaviour of the Sandy Shore Scavenging Gastropod Nassarius festivus (Powys)	Mar. Pollut. Bull.45(1-12): 107-113	2002
7447394	Copper chloride (CuCl2)	Eurytemora affinis	Crustaceans; U.S. Exotic/Nuisance Species	SW	LAB	8	NOEC	51.1	ug/L	18395	Hall,L.W.,Jr., R.D. Anderson, J.V. Kilian, B.L. Lewis, and K. Traexler	Acute and Chronic Toxicity of Copper to the Estuarine Copepod Eurytemora affinis: Influence of Organic Complexation and Speciation	Chemosphere35(7): 1567-1597	1997
7758987	Sulfuric acid copper(2+) salt (1:1)	Morone sp.	Fish	SW	LAB	21	NOEC	53	ug/L	116044	Bielmyer,G.K., J. Tomasso, and S.J. Klaine	Physiological Responses of Hybrid Striped Bass to Aqueous Copper in Freshwater and Saltwater; ERRATUM to "Physiological Responses of Hybrid Striped Bass to Aqueous Copper in Freshwater and Saltwater"	Arch. Environ. Contam. Toxicol.50(3): 531-538	2006
7758987	Sulfuric acid copper(2+) salt (1:1)	Soletellina alba	Molluscs	SW	LAB	4	NOEC	57	ug/L	79388	King,C.K., M.C. Dowse, S.L. Simpson, and D.F. Jolley	An Assessment of Five Australian Polychaetes and Bivalves for Use in Whole-Sediment Toxicity Tests: Toxicity and Accumulation of Copper and Zinc from Water and Sediment	Arch. Environ. Contam. Toxicol.47(3): 314-323	2004
7758987	Sulfuric acid copper(2+) salt (1:1)	Monodonta lineata	Molluscs	SW	LAB	4	NOEC	60	ug/L	97637	Cunha,I., E. Mangas-Ramirez, and L. Guilhermino	Effects of Copper and Cadmium on Cholinesterase and Glutathione S-Transferase Activities of Two Marine Gastropods (Monodonta lineata and Nucella lapillus)	Comp. Biochem. Physiol. C Comp. Pharmacol. Toxicol.145(4): 648-657	2007
7440508	Copper	Tigriopus angulatus	Crustaceans	SW	LAB	28	NOEC	60	ug/L	117073	Medina,M.H., B. Morandi, and J.A. Correa	Copper Effects in the Copepod Tigriopus angulatus Lang, 1933: Natural Broad Tolerance Allows Maintenance of Food Webs in Copper-Enriched Coastal Areas	Mar. Freshw. Res.59(12): 1061-1066	2008
7758987	Sulfuric acid copper(2+) salt (1:1)	Laeonereis acuta	Worms	SW	LAB	14	NOEC	62.5	ug/L	115855	Ferreira-Cravo,M., J. Ventura-Lima, J.Z. Sandrini, L.L. Amado, L.A. Geracitano, M. Rebelo, A. Bianchini, and J.M. Monser	Antioxidant Responses in Different Body Regions of the Polychaeta Laeonereis acuta (Nereididae) Exposed to Copper	Ecotoxicol. Environ. Saf.72(2): 388-393	2009
7758987	Sulfuric acid copper(2+) salt (1:1)	Fucus serratus	Algae, Moss, Fungi	SW	LAB	23	NOEC	64	ug/L	116475	Nielsen,H.D., T.R. Burridge, C. Brownlee, and M.T. Brown	Prior Exposure to Cu Contamination Influences the Outcome of Toxicological Testing of Fucus serratus Embryos	Mar. Pollut. Bull.50(12): 1675-1680	2005
7447394	Copper chloride (CuCl2)	Coscinasterias muricata	Invertebrates	SW	LAB	5	NOEC	65.5	ug/L	116824	Georgiades,E.T., D.C. Gillan, P. Pernet, P. Dubois, A. Temara, and D.A. Holdway	Copper Accumulation and Expression of Heat-Stable Low Molecular Mass Proteins in Coscinasterias muricata	Australas. J. Ecotoxicol.12(1): 9-19	2006
7447394	Copper chloride (CuCl2)	Haliotis rufescens	Molluscs	SW	LAB	14	NOEC	66	ug/L	65909	Viant,M.R., J.H. Walton, P.L. TenBrook, and R.S. Tjeerdema	Sublethal Actions of Copper in Abalone (Haliotis rufescens) as Characterized by In Vivo 31P NMR	Aquat. Toxicol.57(3): 139-151	2002
7440508	Copper	Americamysis bahia	Crustaceans; Standard Test Species	SW	LAB	4	NOEC	77	ug/L	11331	Lussier,S.M., J.H. Gentile, and J. Walker	Acute and Chronic Effects of Heavy Metals and Cyanide on Mysidopsis bahia (Crustacea: Mysidacea)	Aquat. Toxicol.7(1/2): 25-35	1985
7758987	Sulfuric acid copper(2+) salt (1:1)	Pyrocystis lunula	Algae, Moss, Fungi	SW	LAB	1	NOEC	79	ug/L	110086	Stauber,J.L., M.T. Binet, V.W.W. Bao, J. Boge, A.Q. Zhang, K.M.Y. Leung, and M.S. Adams	Comparison of the QwikLite Algal Bioluminescence Test with Marine Algal Growth Rate Inhibition Bioassays	Environ. Toxicol.23(5): 617-625	2008
7447394	Copper chloride (CuCl2)	Melita awa	Crustaceans	SW	LAB	10	NOEC	80	ug/L	101781	King,C.K., S.A. Gale, R.V. Hyne, J.L. Stauber, S.L. Simpson, and C.W. Hickey	Sensitivities of Australian and New Zealand Amphipods to Copper and Zinc in Waters and Metal-Spiked Sediments	Chemosphere63(9): 1466-1476	2006
7447394	Copper chloride (CuCl2)	Grandidierella japonica	Crustaceans; Standard Test Species	SW	LAB	4	NOEC	90	ug/L	101781	King,C.K., S.A. Gale, R.V. Hyne, J.L. Stauber, S.L. Simpson, and C.W. Hickey	Sensitivities of Australian and New Zealand Amphipods to Copper and Zinc in Waters and Metal-Spiked Sediments	Chemosphere63(9): 1466-1476	2006
7447394	Copper chloride (CuCl2)	Hyale longicornis	Crustaceans	SW	LAB	10	NOEC	90	ug/L	101781	King,C.K., S.A. Gale, R.V. Hyne, J.L. Stauber, S.L. Simpson, and C.W. Hickey	Sensitivities of Australian and New Zealand Amphipods to Copper and Zinc in Waters and Metal-Spiked Sediments	Chemosphere63(9): 1466-1476	2006
7758987	Sulfuric acid copper(2+) salt (1:1)	Tellina deltoidalis	Molluscs	SW	LAB	4	NOEC	93	ug/L	79388	King,C.K., M.C. Dowse, S.L. Simpson, and D.F. Jolley	An Assessment of Five Australian Polychaetes and Bivalves for Use in Whole-Sediment Toxicity Tests: Toxicity and Accumulation of Copper and Zinc from Water and Sediment	Arch. Environ. Contam. Toxicol.47(3): 314-323	2004
7447394	Copper chloride (CuCl2)	Atherinops affinis	Fish; Standard Test Species	SW	LAB	7	NOEC	100	ug/L	4223	Anderson,B.S., J.W. Hunt, H.R. McNulty, S.L. Turpen, and M. Martin	Off-Season Spawning and Factors Influencing Toxicity Test Development with Topsmelt Atherinops affinis	Environ. Toxicol. Chem.13(3): 479-485	1994
7758987	Sulfuric acid copper(2+) salt (1:1)	Chasmagnathus granulata	Crustaceans	SW	LAB	14	NOEC	100	ug/L	104873	Medesani,D.A., L.S. Lopez Greco, and E.M. Rodriguez	Disruption of Endocrine Regulation of Glycemia Levels by Cadmium and Copper in the Estuarine Crab Chasmagnathus granulata	Bull. Environ. Contam. Toxicol.73(5): 942-946	2004
7447394	Copper chloride (CuCl2)	Chlorella vulgaris	Algae, Moss, Fungi; Standard Test Species	SW	LAB	9	NOEC	100	ug/L	61921	Latala,A., and W. Surosz	Growth of Four Planktonic Algae from Brackish Water in the Presence of Heavy Metals	Pol. Arch. Hydrobiol.46(2): 131-154	1999
7447394	Copper chloride (CuCl2)	Chondrosia reniformis	Invertebrates	SW	LAB	5	NOEC	100	ug/L	90035	Cebrian,E., G. Agell, R. Marti, and M.J. Uriz	Response of the Mediterranean Sponge Chondrosia reniformis Nardo to Copper Pollution	Environ. Pollut.141(3): 452-458	2006
7447394	Copper chloride (CuCl2)	Cyclotella meneghiniana	Algae, Moss, Fungi	SW	LAB	9	NOEC	100	ug/L	61921	Latala,A., and W. Surosz	Growth of Four Planktonic Algae from Brackish Water in the Presence of Heavy Metals	Pol. Arch. Hydrobiol.46(2): 131-154	1999
7447394	Copper chloride (CuCl2)	Oocystis submarina	Algae, Moss, Fungi	SW	LAB	9	NOEC	100	ug/L	61921	Latala,A., and W. Surosz	Growth of Four Planktonic Algae from Brackish Water in the Presence of Heavy Metals	Pol. Arch. Hydrobiol.46(2): 131-154	1999
7758987	Sulfuric acid copper(2+) salt (1:1)	Paramoera walkeri	Crustaceans	SW	LAB	21	NOEC	100	ug/L	62473	Liess,M., O. Champeau, M. Riddle, R. Schulz, and S. Duquesne	Combined Effects of Ultraviolet-B Radiation and Food Shortage on the Sensitivity of the Antarctic Amphipod Paramoera walkeri to Copper	Bull. Environ. Contam. Toxicol.20(9): 2088-2092	2001
7758987	Sulfuric acid copper(2+) salt (1:1)	Pavlova viridis	Algae, Moss, Fungi	SW	LAB	15	NOEC	100	ug/L	84044	Li,M., C. Hu, Q. Zhu, L. Chen, Z. Kong, and Z. Liu	Copper and Zinc Induction of Lipid Peroxidation and Effects on Antioxidant Enzyme Activities in the Microalga Pavlova viridis (Prymnesiophyceae)	Chemosphere62(4): 565-572	2006
7758987	Sulfuric acid copper(2+) salt (1:1)	Scapharca inaequivalvis	Molluscs	SW	LAB	14	NOEC	100	ug/L	71669	Gabbianelli,R., G. Lupidi, M. Villarini, and G. Falcioni	DNA Damage Induced by Copper on Erythrocytes of Gilthead Sea Bream Sparus aurata and Mollusk Scapharca inaequivalvis	Arch. Environ. Contam. Toxicol.45(3): 350-356	2003
7758987	Sulfuric acid copper(2+) salt (1:1)	Solea senegalensis	Fish	SW	LAB	15	NOEC	100	ug/L	115817	Fonseca,V., A. Serafim, R. Co., M.J. Bebianno, and H. Cabral	Effect of Copper Exposure on Growth, Condition Indices and Biomarker Response in Juvenile Sole Solea senegalensis	Sci. Mar.73(1): 51-58	2009
7758987	Sulfuric acid copper(2+) salt (1:1)	Sparus aurata	Fish	SW	LAB	20	NOEC	100	ug/L	71669	Gabbianelli,R., G. Lupidi, M. Villarini, and G. Falcioni	DNA Damage Induced by Copper on Erythrocytes of Gilthead Sea Bream Sparus aurata and Mollusk Scapharca inaequivalvis	Arch. Environ. Contam. Toxicol.45(3): 350-356	2003
7447394	Copper chloride (CuCl2)	Stichococcus bacillaris	Algae, Moss, Fungi	SW	LAB	9	NOEC	100	ug/L	61921	Latala,A., and W. Surosz	Growth of Four Planktonic Algae from Brackish Water in the Presence of Heavy Metals	Pol. Arch. Hydrobiol.46(2): 131-154	1999
7758987	Sulfuric acid copper(2+) salt (1:1)	Tigriopus japonicus	Crustaceans	SW	LAB	14	NOEC	100	ug/L	104287	Lee,K.W., S. Raisuddin, D.S. Hwang, H.G. Park, H.U. Dahms, I.Y. Ahn, and J.S. Lee	Two-Generation Toxicity Study on the Copepod Model Species Tigriopus japonicus	Chemosphere72:1359-1365	2008
7447394	Copper chloride (CuCl2)	Melita matilda	Crustaceans	SW	LAB	10	NOEC	120	ug/L	101781	King,C.K., S.A. Gale, R.V. Hyne, J.L. Stauber, S.L. Simpson, and C.W. Hickey	Sensitivities of Australian and New Zealand Amphipods to Copper and Zinc in Waters and Metal-Spiked Sediments	Chemosphere63(9): 1466-1476	2006
7440508	Copper	Fundulus heteroclitus	Fish	SW	LAB	30	NOEC	147.12	ug/L	89744	Blanchard,J., and M. Grosell	Copper Toxicity Across Salinities from Freshwater to Seawater in the Euryhaline Fish Fundulus heteroclitus: Is Copper an Ionoregulatory Toxicant in High Salinities?	Aquat. Toxicol.80(2): 131-139	2006
7758987	Sulfuric acid copper(2+) salt (1:1)	Nephtys australiensis	Worms	SW	LAB	4	NOEC	150	ug/L	79388	King,C.K., M.C. Dowse, S.L. Simpson, and D.F. Jolley	An Assessment of Five Australian Polychaetes and Bivalves for Use in Whole-Sediment Toxicity Tests: Toxicity and Accumulation of Copper and Zinc from Water and Sediment	Arch. Environ. Contam. Toxicol.47(3): 314-323	2004
3251238	Nitric acid, Copper(2+) salt	Nereis diversicolor	Worms	SW	LAB	4	NOEC	150	ug/L	116614	Bonnard,M., M. Romeo, and C. Amiard-Triquet	Effects of Copper on the Burrowing Behavior of Estuarine and Coastal Invertebrates, the Polychaete Nereis diversicolor and the Bivalve Scrobicularia plana	Hum. Ecol. Risk Assess.15(1): 11-26	2009
3251238	Nitric acid, Copper(2+) salt	Scrobicularia plana	Molluscs	SW	LAB	4	NOEC	150	ug/L	116614	Bonnard,M., M. Romeo, and C. Amiard-Triquet	Effects of Copper on the Burrowing Behavior of Estuarine and Coastal Invertebrates, the Polychaete Nereis diversicolor and the Bivalve Scrobicularia plana	Hum. Ecol. Risk Assess.15(1): 11-26	2009
7758987	Sulfuric acid copper(2+) salt (1:1)	Turbellaria	Worms	SW	LAB	42	NOEC	150	ug/L	116582	Lee,M.R., and J.A. Correa	An Assessment of the Impact of Copper Mine Tailings Disposal on Meiofaunal Assemblages Using Microcosm Bioassays	Mar. Environ. Res.64(1): 1-20	2007
3251238	Nitric acid, Copper(2+) salt	Cyprinodon variegatus	Fish; Standard Test Species	SW	LAB	7	NOEC	162.481	ug/L	14137	Hutchinson,T.H., T.D. Williams, and G.J. Eales	Toxicity of Cadmium, Hexavalent Chromium and Copper to Marine Fish Larvae (Cypinodon variegatus) and Copepods (Tisbe battagliai)	Mar. Environ. Res.38(4): 275-290	1994
7758987	Sulfuric acid copper(2+) salt (1:1)	Gracilaria tenuistipitata	Algae, Moss, Fungi	SW	LAB	4	NOEC	200	ug/L	71670	Collen,J., E. Pinto, M. Pedersen, and P. Colepicolo	Induction of Oxidative Stress in the Red Macroalga Gracilaria tenuistipitata by Pollutant Metals	Arch. Environ. Contam. Toxicol.45(3): 337-342	2003
7447394	Copper chloride (CuCl2)	Macoma balthica	Molluscs	SW	LAB	7	NOEC	200	ug/L	71688	Lehtonen,K.K., and S. Leinio	Effects of Exposure to Copper and Malathion on Metallothionein Levels and Acetylcholinesterase Activity of the Mussel Mytilus edulis and the Clam Macoma balthica from the Northern Baltic Sea	Bull. Environ. Contam. Toxicol.71(3): 489-496	2003
7758987	Sulfuric acid copper(2+) salt (1:1)	Spirorbis sp.	Worms	SW	LAB	10	NOEC	215	ug/L	115437	Hill,N.A., C.K. King, L.A. Perrett, and E.L. Johnston	Contaminated Suspended Sediments Toxic to an Antarctic Filter Feeder: Aqueous- and Particulate-Phase Effects	Environ. Toxicol. Chem.28(2): 409-417	2009
7447394	Copper chloride (CuCl2)	Sepia officinalis	Molluscs	SW	LAB	36	NOEC	230	ug/L	118071	Lacoue-Labarthe,T., P. Bustamante, E. Horlin, A. Luna-Acosta, A. Bado-Nilles, and H. Thomas-Guyon	Phenoloxidase Activation in the Embryo of the Common Cuttlefish Sepia officinalis and Responses to the Ag and Cu Exposure	Fish Shellfish Immunol.27(3): 516-521	2009
7758987	Sulfuric acid copper(2+) salt (1:1)	Bugula neritina	Invertebrates	SW	LAB	49	NOEC	300	ug/L	106707	Marshall,D.J.	Transgenerational Plasticity in the Sea: Context-Dependent Maternal Effects Across the Life History	Ecology89(2): 418-427	2008
1344678	Copper chloride	Crassostrea virginica	Molluscs; Standard Test Species	SW	LAB	4	NOEC	318	ug/L	156735	Foster,B., S. Grewal, O. Graves, F.M.,Jr. Hughes, and I.M. Sokolova	Copper Exposure Affects Hemocyte Apoptosis and Perkinsus marinus Infection in Eastern Oysters Crassostrea virginica (Gmelin)	Fish Shellfish Immunol.31(2): 341-349	2011
7447394	Copper chloride (CuCl2)	Cancer pagurus	Crustaceans	SW	LAB	28	NOEC	400	ug/L	84094	Spicer,J.I., and R.E. Weber	Respiratory Impairment by Water-Borne Copper and Zinc in the Edible Crab Cancer pagurus (L.) (Crustacea: Decapoda) During Hypoxic Exposure	Mar. Biol.112(3): 429-435	1992
7758987	Sulfuric acid copper(2+) salt (1:1)	Eurythoe complanata	Worms	SW	LAB	7	NOEC	400	ug/L	116179	Zapata-Vivenes,E., O.A. Nusetti, L. Marcano, M.M. Esclapes, and L. Arredondo	Immunological Responses and Wound Healing in the Polychaete Eurythoe complanata (Annelida: Amphinomidae) Exposed to Copper	Cienc. Mar.31(1A): 1-10	2005
1332407	Copper chloride oxide hydrate	Pseudocarcinus gigas	Crustaceans	SW	LAB	115	NOEC	400	ug/L	68361	Gardner,C., and M. Northam	Use of Prophylactic Treatments for Larval Rearing of Giant Crabs Pseudocarcinus gigas (Lamarck)	Aquaculture158(3-4): 203-214	1997
3251238	Nitric acid, Copper(2+) salt	Hediste diversicolor	Worms	SW	LAB	4	NOEC	450	ug/L	3154	Ozoh,P.T.E.	Volume Regulation and Accumulation of Copper in Whole and Decapitated Hediste (Nereis) diversicolor Under Varying Salinity - Copper Regimes	Water Air Soil Pollut.45(3-4): 215-230	1990
1344678	Copper chloride	Perkinsus marinus	Invertebrates	SW	LAB	14	NOEC	457	ug/L	156735	Foster,B., S. Grewal, O. Graves, F.M.,Jr. Hughes, and I.M. Sokolova	Copper Exposure Affects Hemocyte Apoptosis and Perkinsus marinus Infection in Eastern Oysters Crassostrea virginica (Gmelin)	Fish Shellfish Immunol.31(2): 341-349	2011
7758987	Sulfuric acid copper(2+) salt (1:1)	Desmarestia menziesii	Algae, Moss, Fungi	SW	LAB	7	NOEC	500	ug/L	117010	Runcie,J.W., and M.J. Riddle	Assessing the Toxic Effects of Dissolved Copper on the Antarctic Macroalga Desmarestia menziesii Using Chlorophyll Fluorescence Imaging in Ecotoxicological Tests	Toxicol. Environ. Chem.89(1-4): 641-653	2007
7440508	Copper	Idotea balthica	Crustaceans	SW	LAB	8	NOEC	500	ug/L	68351	Gambardella,C., A. De Benedictis, S.M. Guarino, and M. De Nicola	Metal Determination by Atomic Absorption Spectrophotometry and X-Ray Microanalysis in Idotea baltica Exposed to Iron and Copper	Ann. Chim.88(3-4): 223-234	1998
7758987	Sulfuric acid copper(2+) salt (1:1)	Perinereis nuntia	Worms	SW	LAB	7	NOEC	500	ug/L	117383	Won,E.J., S. Raisuddin, and K.H. Shin	Evaluation of Induction of Metallothionein-Like Proteins (MTLPs) in the Polychaetes for Biomonitoring of Heavy Metal Pollution in Marine Sediments	Mar. Pollut. Bull.57(6-12): 544-551	2008
7758987	Sulfuric acid copper(2+) salt (1:1)	Petrolisthes galathinus	Crustaceans	SW	LAB	14	NOEC	500	ug/L	71958	Lopez Greco,L.S., E.M. Rodriguez, G. Hernandez, and J. Bolanos	Effects of Copper on Hatching of Larvae and Prezoea Survival of Petrolisthes galathinus (Porcellanidae): Assays with Ovigerous Females and Isolated Eggs	Environ. Res.90(1): 40-46	2002
7758987	Sulfuric acid copper(2+) salt (1:1)	Mysella anomala	Molluscs	SW	LAB	4	NOEC	510	ug/L	79388	King,C.K., M.C. Dowse, S.L. Simpson, and D.F. Jolley	An Assessment of Five Australian Polychaetes and Bivalves for Use in Whole-Sediment Toxicity Tests: Toxicity and Accumulation of Copper and Zinc from Water and Sediment	Arch. Environ. Contam. Toxicol.47(3): 314-323	2004
7447394	Copper chloride (CuCl2)	Corophium colo	Crustaceans	SW	LAB	4	NOEC	950	ug/L	101781	King,C.K., S.A. Gale, R.V. Hyne, J.L. Stauber, S.L. Simpson, and C.W. Hickey	Sensitivities of Australian and New Zealand Amphipods to Copper and Zinc in Waters and Metal-Spiked Sediments	Chemosphere63(9): 1466-1476	2006
7758987	Sulfuric acid copper(2+) salt (1:1)	Dunaliella tertiolecta	Algae, Moss, Fungi	SW	LAB	3	NOEC	1000	ug/L	112227	Levy,J.L., B.M. Angel, J.L. Stauber, W.L. Poon, S.L. Simpson, S.H. Cheng, and D.F. Jolley	Uptake and Internalisation of Copper by Three Marine Microalgae: Comparison of Copper-Sensitive and Copper-Tolerant Species	Aquat. Toxicol.89(2): 82-93	2008
7758987	Sulfuric acid copper(2+) salt (1:1)	Litopenaeus vannamei	Crustaceans	SW	LAB	4	NOEC	1000	ug/L	79987	Yeh,S.T., C.H. Liu, and J.C. Chen	Effect of Copper Sulfate on the Immune Response and Susceptibility to Vibrio alginolyticus in the White Shrimp Litopenaeus vannamei	Fish Shellfish Immunol.17(5): 437-446	2004
20427592	Copper hydroxide (Cu(OH)2)	Parorchis acanthus	Worms	SW	LAB	21	NOEC	1000	ug/L	115744	Bennett,S.C., S.W.B. Irwin, and S.M. Fitzpatrick	Tributyltin and Copper Effects on Encystment and In Vitro Excystment of Parorchis acanthus Larvae	J. Helminthol.77(4): 291-296	2003
7440508	Copper	Terapon jarbua	Fish	SW	LAB	14	NOEC	1000	ug/L	106847	Vijayavel,K., S. Gopalakrishnan, H. Thilagam, and M.P. Balasubramanian	Dietary Ascorbic Acid and alpha-Tocopherol Mitigates Oxidative Stress Induced by Copper in the Thornfish Terapon jarbua	Sci. Total Environ.372(1): 157-163	2006
7758987	Sulfuric acid copper(2+) salt (1:1)	Caquetaia kraussii	Fish	SW	LAB	28	NOEC	1200	ug/L	116823	Lemus,M.J., and K.S. Chung	Effect of Copper on the RNA/DNA Ratio at Different Temperatures in Juveniles of Petenia kraussii (Pisces: Ciclidae)	Bol. Inst. Oceanogr. Venez.45(1): 9-15	2006
1333228	Copper hydroxide sulfate (Cu4(OH)6(SO4))	Platymonas viridis	Algae, Moss, Fungi	SW	LAB	12	NOEC	2500	ug/L	117065	Kuzminova,N.S.	Assessment of Toxic Effects of Cuproxat Fungicide on Platymonas viridis Rouch. (Chlorophyta)	Int. J. Algae6(1): 82-93	2004
7447394	Copper chloride (CuCl2)	Portunus pelagicus	Crustaceans	SW	LAB	4	NOEC	6000	ug/L	106704	Ketpadung,R., and N. Tangkrock-Olan	Changes in Oxygen Consumption and Heart Rate of the Blue Swimming Crab, Portunus pelagicus (Linnaeus, 1766) Following Exposure to Sublethal Concentrations of Copper	J. Environ. Biol.27(1): 7-12	2006
7758987	Sulfuric acid copper(2+) salt (1:1)	Carcinus maenas	Crustaceans	SW	LAB	4	NOEC	7400	ug/L	96357	Elumalai,M., C. Antunes, and L. Guilhermino	Alterations of Reproductive Parameters in the Crab Carcinus maenas After Exposure to Metals	Water Air Soil Pollut.160(1-4): 245-258	2005
7758987	Sulfuric acid copper(2+) salt (1:1)	Cochlodinium polykrikoides	Algae, Moss, Fungi	SW	LAB	3	NOEC	10000	ug/L	166165	Ebenezer,V., and J.S. Ki	Evaluation of the Sub-Lethal Toxicity of Cu, Pb, Bisphenol A and Polychlorinated Biphenyl to the Marine Dinoflagellate Cochlodinium polykrikoides	Algae27(1): 63-70	2012
7440508	Copper	Onchidium sp.	Molluscs	SW	LAB	4	NOEC	32000	ug/L	115601	Li,X.B., X.L. Hou, Q. Mao, Y.L. Zhao, Y.X. Cheng, and Q. Wang	Toxic Effects of Copper on Antioxidative and Metabolic Enzymes of the Marine Gastropod, Onchidium struma	Arch. Environ. Contam. Toxicol.56(4): 776-784	2009
7758987	Sulfuric acid copper(2+) salt (1:1)	Cirrenalia macrocephala	Algae, Moss, Fungi	SW	LAB	7	NOEC	34300	ug/L	69802	Irvine,J., and E.B.C. Jones	The Effect of a Copper-Chrome-Arsenate Preservative and Its Constituents on the Growth of Aquatic Microorganisms	J. Inst. Wood Sci.7(1): 20-24	1975
7758987	Sulfuric acid copper(2+) salt (1:1)	Corollospora cristata	Algae, Moss, Fungi	SW	LAB	7	NOEC	68500	ug/L	69802	Irvine,J., and E.B.C. Jones	The Effect of a Copper-Chrome-Arsenate Preservative and Its Constituents on the Growth of Aquatic Microorganisms	J. Inst. Wood Sci.7(1): 20-24	1975
7758987	Sulfuric acid copper(2+) salt (1:1)	Zalerion maritimum	Algae, Moss, Fungi	SW	LAB	7	NOEC	68500	ug/L	69802	Irvine,J., and E.B.C. Jones	The Effect of a Copper-Chrome-Arsenate Preservative and Its Constituents on the Growth of Aquatic Microorganisms	J. Inst. Wood Sci.7(1): 20-24	1975
7758987	Sulfuric acid copper(2+) salt (1:1)	Diplodia orae-maris	Algae, Moss, Fungi	SW	LAB	7	NOEC	137000	ug/L	69802	Irvine,J., and E.B.C. Jones	The Effect of a Copper-Chrome-Arsenate Preservative and Its Constituents on the Growth of Aquatic Microorganisms	J. Inst. Wood Sci.7(1): 20-24	1975
7758987	Sulfuric acid copper(2+) salt (1:1)	Lulworthia sp.	Algae, Moss, Fungi	SW	LAB	7	NOEC	137000	ug/L	69802	Irvine,J., and E.B.C. Jones	The Effect of a Copper-Chrome-Arsenate Preservative and Its Constituents on the Growth of Aquatic Microorganisms	J. Inst. Wood Sci.7(1): 20-24	1975
7758987	Sulfuric acid copper(2+) salt (1:1)	Monodictys pelagica	Algae, Moss, Fungi	SW	LAB	7	NOEC	137000	ug/L	69802	Irvine,J., and E.B.C. Jones	The Effect of a Copper-Chrome-Arsenate Preservative and Its Constituents on the Growth of Aquatic Microorganisms	J. Inst. Wood Sci.7(1): 20-24	1975
7758987	Sulfuric acid copper(2+) salt (1:1)	Asteromyces cruciatus	Algae, Moss, Fungi	SW	LAB	7	NOEC	274000	ug/L	69802	Irvine,J., and E.B.C. Jones	The Effect of a Copper-Chrome-Arsenate Preservative and Its Constituents on the Growth of Aquatic Microorganisms	J. Inst. Wood Sci.7(1): 20-24	1975
7758987	Sulfuric acid copper(2+) salt (1:1)	Ceriosporopsis halima	Algae, Moss, Fungi	SW	LAB	7	NOEC	274000	ug/L	69802	Irvine,J., and E.B.C. Jones	The Effect of a Copper-Chrome-Arsenate Preservative and Its Constituents on the Growth of Aquatic Microorganisms	J. Inst. Wood Sci.7(1): 20-24	1975
7758987	Sulfuric acid copper(2+) salt (1:1)	Scolecobasidium salinum	Algae, Moss, Fungi	SW	LAB	7	NOEC	546000	ug/L	69802	Irvine,J., and E.B.C. Jones	The Effect of a Copper-Chrome-Arsenate Preservative and Its Constituents on the Growth of Aquatic Microorganisms	J. Inst. Wood Sci.7(1): 20-24	1975
7758987	Sulfuric acid copper(2+) salt (1:1)	Cladosporium herbarum	Algae, Moss, Fungi	SW	LAB	7	NOEC	1370000	ug/L	69802	Irvine,J., and E.B.C. Jones	The Effect of a Copper-Chrome-Arsenate Preservative and Its Constituents on the Growth of Aquatic Microorganisms	J. Inst. Wood Sci.7(1): 20-24	1975
Hg
CAS Number	Chemical Name	Species Scientific Name	Species Group	Media Type	Test Location	Observed Duration Mean (Days)	Observed Duration Units (Days)	Endpoint	Conc 1 Type (Standardized)	Conc	Conc 1 Units (Standardized)	Reference Number	Author	Title	Source	Publication Year
7487947	Mercury chloride (HgCl2)	Gonyaulax polyedra	Algae, Moss, Fungi	SW	LAB	2	d	NOEC	T	0.5	ug/L	20347	Okamoto,O.K., L. Shao, J.W. Hastings, and P. Colepicolo	Acute and Chronic Effects of Toxic Metals on Viability, Encystment and Bioluminescence in the Dinoflagellate Gonyaulax polyedra	Comp. Biochem. Physiol. C Comp. Pharmacol. Toxicol.123(1): 75-83	1999
7487947	Mercury chloride (HgCl2)	Campanularia flexuosa	Invertebrates	SW	LAB	11	d	LOEC	T	1.7	ug/L	14330	Moore,M.N., and A.R.D. Stebbing	The Quantitative Cytochemical Effects of Three Metal Ions on a Lysosomal Hydrolase of a Hydroid	J. Mar. Biol. Assoc. U. K.56:995-1005	1976
7487947	Mercury chloride (HgCl2)	Meretrix meretrix	Molluscs	SW	LAB	4	d	NOEC	T	1.89	ug/L	118181	Wang,Q., B. Liu, H. Yang, X. Wang, and Z. Lin	Toxicity of Lead, Cadmium and Mercury on Embryogenesis, Survival, Growth and Metamorphosis of Meretrix meretrix Larvae	Ecotoxicology18:829-837	2009
7439976	Mercury	Adamussium colbecki	Molluscs	SW	LAB	12	d	NOEC	T	5	ug/L	17688	Regoli,F., M. Nigro, and E. Orlando	Lysosomal and Antioxidant Responses to Metals in the Antarctic Scallop Adamussium colbecki	Aquat. Toxicol.40(4): 375-392	1998
51312244	Mercury chloride	Laminaria saccharina	Algae, Moss, Fungi	SW	LAB	14	d	NOEL	T	10	ug/L	14779	Thompson,R.S., and E.M. Burrows	The Toxicity of Copper, Zinc, and Mercury to the Brown Macroalga Laminaria saccharina	In: G.Persoone, E.Jaspers, and C.Claus (Eds.), Ecotoxicolgical Testing for the Marine Environment, State University of Ghent, Bredene, Belgium:259-269	1984
7487947	Mercury chloride (HgCl2)	Palaemonetes pugio	Crustaceans	SW	LAB	12	d	NOEC	T	10	ug/L	2309	Kraus,M.L., and J.S. Weis	Differences in the Effects of Mercury on Telson Regeneration in Two Populations of the Grass Shrimp Palaemonetes pugio	Arch. Environ. Contam. Toxicol.17(1): 115-120	1988
7487947	Mercury chloride (HgCl2)	Scophthalmus aquosus	Fish	SW	LAB	60	d	NOEC	T	10	ug/L	68330	Dawson,M.A.	Blood Chemistry of the Windowpane Flounder Scophthalmus aquosus in Long Island Sound: Geographical, Seasonal, and Experimental Variations	Fish. Bull.88(3): 429-437	1990
7487947	Mercury chloride (HgCl2)	Brachionus plicatilis	Invertebrates; Standard Test Species	SW	LAB	2	d	NOEC	T	10	ug/L	14918	Juchelka,C.M., and T.W. Snell	Rapid Toxicity Assessment Using Ingestion Rate of Cladocerans and Ciliates	Arch. Environ. Contam. Toxicol.28(4): 508-512	1995
7439976	Mercury	Gymnodinium splendens	Algae, Moss, Fungi	SW	LAB	2	d	LOEC	T	10.5	ug/L	5557	Wilson,W.B., and L.R. Freeburg	Toxicity of Metals to Marine Phytoplankton Cultures	EPA-600/3-80-025, U.S.EPA, Narragansett, RI:110 p.	1980
7439976	Mercury	Crassostrea gigas	Molluscs; Standard Test Species	SW	LAB	21	d	NOEC	T	20	ug/L	76095	Geret,F., A. Jouan, V. Turpin, M.J. Bebianno, and R.P. Cosson	Influence of Metal Exposure on Metallothionein Synthesis and Lipid Peroxidation in Two Bivalve Mollusks: The Oyster (Crassostrea gigas) and the Mussel (Mytilus edulis)	Aquat. Living Resour.15(1): 61-66	2002
7439976	Mercury	Mytilus edulis	Molluscs; Standard Test Species	SW	LAB	21	d	NOEC	T	20	ug/L	76095	Geret,F., A. Jouan, V. Turpin, M.J. Bebianno, and R.P. Cosson	Influence of Metal Exposure on Metallothionein Synthesis and Lipid Peroxidation in Two Bivalve Mollusks: The Oyster (Crassostrea gigas) and the Mussel (Mytilus edulis)	Aquat. Living Resour.15(1): 61-66	2002
7487947	Mercury chloride (HgCl2)	Perna viridis	Molluscs	SW	LAB	7	d	NOEC	T	25	ug/L	116677	Sharma,S.R.K., P.K. Asokan, and A.K. Sahoo	Effect of Sub-lethal Level of Copper and Mercury on Digestive Gland Cells and Lysosomal Enzyme Activity in the Green Mussel (Perna viridis L.)	J. Mar. Biol. Assoc. India48(2): 245-248	2006
7439976	Mercury	Thalassiosira pseudonana	Algae, Moss, Fungi	SW	LAB	2	d	LOEC	T	36.5	ug/L	5557	Wilson,W.B., and L.R. Freeburg	Toxicity of Metals to Marine Phytoplankton Cultures	EPA-600/3-80-025, U.S.EPA, Narragansett, RI:110 p.	1980
7487947	Mercury chloride (HgCl2)	Hydroides elegans	Worms	SW	LAB	4	d	LOEC	T	40	ug/L	101778	Gopalakrishnan,S., H. Thilagam, and P.V. Raja	Comparison of Heavy Metal Toxicity in Life Stages (Spermiotoxicity, Egg Toxicity, Embryotoxicity and Larval Toxicity) of Hydroides elegans	Chemosphere71(3): 515-528	2008
7487947	Mercury chloride (HgCl2)	Gracilaria tenuistipitata	Algae, Moss, Fungi	SW	LAB	4	d	NOEC	T	60	ug/L	18453	Haglund,K., M. Bjorklund, S. Gunnare, A. Sandberg, U. Olander, and M. Pedersen	New Method for Toxicity Assessment in Marine and Brackish Environments Using the Macroalga Gracilaria tenuistipitata (Gracilariales, Rhodophyta)	Hydrobiologia326-327:317-325	1996
7487947	Mercury chloride (HgCl2)	Euplotes crassus	Invertebrates	SW	LAB	1	d	NOEL	T	70	ug/L	150318	Trielli,F., A. Amaroli, F. Sifredi, B. Marchi, C. Falugi, and M.U.D. Corrado	Effects of Xenobiotic Compounds on the Cell Activities of Euplotes crassus, a Single-Cell Eukaryotic Test Organism for the Study of the Pollution of Marine Sediments	Aquat. Toxicol.83(4): 272-283	2007
7487947	Mercury chloride (HgCl2)	Mytilus galloprovincialis	Molluscs	SW	LAB	15	d	LOEC	T	100	ug/L	116973	Koukouzika,N., and V.K. Dimitriadis	Aspects of the Usefulness of Five Marine Pollution Biomarkers, with Emphasis on MN and Lipid Content	Mar. Pollut. Bull.56(5): 941-949	2008
7439976	Mercury	Isochrysis galbana	Algae, Moss, Fungi	SW	LAB	2	d	LOEC	T	126	ug/L	5557	Wilson,W.B., and L.R. Freeburg	Toxicity of Metals to Marine Phytoplankton Cultures	EPA-600/3-80-025, U.S.EPA, Narragansett, RI:110 p.	1980
7487947	Mercury chloride (HgCl2)	Carcinus maenas	Crustaceans	SW	LAB	4	d	NOEC	T	144	ug/L	101776	Elumalai,M., C. Antunes, and L. Guilhermino	Enzymatic Biomarkers in the Crab Carcinus maenas from the Minho River Estuary (NW Portugal) Exposed to Zinc and Mercury	Chemosphere66(7): 1249-1255	2007
7487947	Mercury chloride (HgCl2)	Monhystera disjuncta	Worms	SW	LAB	4	d	LOEC	T	2500	ug/L	7215	Vranken,G., R. Vanderhaeghen, and C. Heip	Effects of Pollutants on Life-History Parameters of the Marine Nematode Monhystera disjuncta	ICES J. Mar. Sci.48:325-334	1991
Pb
CAS Number	Chemical Name	Species Scientific Name	Species Group	Media Type	Test Location	Observed Duration Mean (Days)	Endpoint	Conc	Conc 1 Units (Standardized)	Reference Number	Author	Title	Source	Publication Year
7439921	Lead	Trichomya hirsuta	Molluscs	SW	FIELDN	60.88	LOEL	0.45	ug/L	10377	Klumpp,D.W., and C. Burdon-Jones	Investigations of the Potential of Bivalve Molluscs as Indicators of Heavy Metal Levels in Tropical Marine Waters	Aust. J. Mar. Freshw. Res.33(2): 285-300	1982
10099748	Nitric acid, Lead (2+) salt	Meretrix meretrix	Molluscs	SW	LAB	4	NOEC	20.4	ug/L	118181	Wang,Q., B. Liu, H. Yang, X. Wang, and Z. Lin	Toxicity of Lead, Cadmium and Mercury on Embryogenesis, Survival, Growth and Metamorphosis of Meretrix meretrix Larvae	Ecotoxicology18:829-837	2009
7439921	Lead	Adamussium colbecki	Molluscs	SW	LAB	6	NOEC	40	ug/L	17688	Regoli,F., M. Nigro, and E. Orlando	Lysosomal and Antioxidant Responses to Metals in the Antarctic Scallop Adamussium colbecki	Aquat. Toxicol.40(4): 375-392	1998
10099748	Nitric acid, Lead (2+) salt	Argopecten ventricosus	Molluscs	SW	LAB	10	NOEC	40	ug/L	118196	Sobrino-Figueroa,A., and C. Caceres-Martinez	Alterations of Valve Closing Behavior in Juvenile Catarina Scallops (Argopecten ventricosus Sowerby, 1842) Exposed to Toxic Metals	Ecotoxicology18:983-987	2009
7439921	Lead	Melita plumulosa	Crustaceans	SW	LAB	2	NOEC	45	ug/L	118310	Mann,R.M., R.V. Hyne, D.A. Spadaro, and S.L. Simpson	Development and Application of a Rapid Amphipod Reproduction Test for Sediment-Quality Assessment	Environ. Toxicol. Chem.28(6): 1244-1254	2009
10099748	Nitric acid, Lead (2+) salt	Pinctada imbricata	Molluscs	SW	LAB	60.88	NOEC	90	ug/L	100579	Gifford,S.P., G.R. MacFarlane, W.A. O'Connor, and R.H. Dunstan	Effect of the Pollutants Lead, Zinc, Hexadecane and Octocosane on Total Growth and Shell Growth in the Akoya Pearl Oyster, Pinctada imbricate	J. Shellfish Res.25(1): 159-165	2006
7758954	Lead chloride (PbCl2)	Cyclotella meneghiniana	Algae, Moss, Fungi	SW	LAB	9	NOEC	100	ug/L	61921	Latala,A., and W. Surosz	Growth of Four Planktonic Algae from Brackish Water in the Presence of Heavy Metals	Pol. Arch. Hydrobiol.46(2): 131-154	1999
7758954	Lead chloride (PbCl2)	Oocystis submarina	Algae, Moss, Fungi	SW	LAB	9	NOEC	100	ug/L	61921	Latala,A., and W. Surosz	Growth of Four Planktonic Algae from Brackish Water in the Presence of Heavy Metals	Pol. Arch. Hydrobiol.46(2): 131-154	1999
7758954	Lead chloride (PbCl2)	Stichococcus bacillaris	Algae, Moss, Fungi	SW	LAB	9	NOEC	100	ug/L	61921	Latala,A., and W. Surosz	Growth of Four Planktonic Algae from Brackish Water in the Presence of Heavy Metals	Pol. Arch. Hydrobiol.46(2): 131-154	1999
7758954	Lead chloride (PbCl2)	Meretrix lusoria	Molluscs	SW	LAB	7	NOEC	100	ug/L	94038	Chen,C.M., and M.C. Liu	Ecological Risk Assessment on a Cadmium Contaminated Soil Landfill - a Preliminary Evaluation Based on Toxicity Tests on Local Species and Site-Specific Information	Sci. Total Environ.359(1-3): 120-129	2006
301042	Acetic acid, Lead(2+) salt	Mytilus galloprovincialis	Molluscs	SW	LAB	10	NOEC	125	ug/L	115430	Vlahogianni,T.H., and A. Valavanidis	Heavy-Metal Effects on Lipid Peroxidation and Antioxidant Defence Enzymes in Mussels Mytilus galloprovincialis	Chem. Ecol.23(5): 361-371	2007
7758954	Lead chloride (PbCl2)	Hydroides elegans	Worms	SW	LAB	4	NOEC	160	ug/L	101778	Gopalakrishnan,S., H. Thilagam, and P.V. Raja	Comparison of Heavy Metal Toxicity in Life Stages (Spermiotoxicity, Egg Toxicity, Embryotoxicity and Larval Toxicity) of Hydroides elegans	Chemosphere71(3): 515-528	2008
7758954	Lead chloride (PbCl2)	Melita sp.	Crustaceans	SW	LAB	10	NOEC	190	ug/L	100591	King,C.K., S.A. Gale, and J.L. Stauber	Acute Toxicity and Bioaccumulation of Aqueous and Sediment-Bound Metals in the Estuarine Amphipod Melita plumulosa	Environ. Toxicol.21(5): 489-504	2006
10099748	Nitric acid, Lead (2+) salt	Gonyaulax polyedra	Algae, Moss, Fungi	SW	LAB	4	NOEC	250	ug/L	20347	Okamoto,O.K., L. Shao, J.W. Hastings, and P. Colepicolo	Acute and Chronic Effects of Toxic Metals on Viability, Encystment and Bioluminescence in the Dinoflagellate Gonyaulax polyedra	Comp. Biochem. Physiol. C Comp. Pharmacol. Toxicol.123(1): 75-83	1999
10099748	Nitric acid, Lead (2+) salt	Chlamys sp.	Molluscs	SW	LAB	10	NOEC	300	ug/L	115532	Gao,Q., L. Song, D. Ni, L. Wu, H. Zhang, and Y. Chang	cDNA Cloning and mRNA Expression of Heat Shock Protein 90 Gene in the Haemocytes of Zhikong Scallop Chlamys farreri	Comp. Biochem. Physiol. Part B Biochem. Mol. Biol.147(4): 704-715	2007
10099748	Nitric acid, Lead (2+) salt	Haliotis rubra	Molluscs	SW	LAB	2	NOEC	320	ug/L	106413	Gorski,J., and D. Nugegoda	Sublethal Toxicity of Trace Metals to Larvae of the Blacklip Abalone, Haliotis rubra	Environ. Toxicol. Chem.25(5): 1360-1367	2006
7758954	Lead chloride (PbCl2)	Gracilaria tenuistipitata	Algae, Moss, Fungi	SW	LAB	4	NOEC	450	ug/L	18453	Haglund,K., M. Bjorklund, S. Gunnare, A. Sandberg, U. Olander, and M. Pedersen	New Method for Toxicity Assessment in Marine and Brackish Environments Using the Macroalga Gracilaria tenuistipitata (Gracilariales, Rhodophyta)	Hydrobiologia326-327:317-325	1996
10099748	Nitric acid, Lead (2+) salt	Spirorbis sp.	Worms	SW	LAB	10	NOEC	482.079	ug/L	115437	Hill,N.A., C.K. King, L.A. Perrett, and E.L. Johnston	Contaminated Suspended Sediments Toxic to an Antarctic Filter Feeder: Aqueous- and Particulate-Phase Effects	Environ. Toxicol. Chem.28(2): 409-417	2009
7758954	Lead chloride (PbCl2)	Chlorella vulgaris	Algae, Moss, Fungi; Standard Test Species	SW	LAB	9	NOEC	500	ug/L	61921	Latala,A., and W. Surosz	Growth of Four Planktonic Algae from Brackish Water in the Presence of Heavy Metals	Pol. Arch. Hydrobiol.46(2): 131-154	1999
10099748	Nitric acid, Lead (2+) salt	Ulva pertusa	Algae, Moss, Fungi	SW	LAB	5	NOEC	625	ug/L	89711	Han,T., and G.W. Choi	A Novel Marine Algal Toxicity Bioassay Based on Sporulation Inhibition in the Green Macroalga Ulva pertusa (Chlorophyta)	Aquat. Toxicol.75(3): 202-212	2005
301042	Acetic acid, Lead(2+) salt	Artemia salina	Crustaceans	SW	LAB	3	NOEL	1000	ug/L	15926	Saliba,L.J., and R.M. Krzyz	Effect of Heavy Metals on Hatching of Brine-Shrimp Eggs	Mar. Pollut. Bull.7(10): 181-182	1976
7758954	Lead chloride (PbCl2)	Penaeus monodon	Crustaceans	SW	LAB	7	NOEC	1000	ug/L	94038	Chen,C.M., and M.C. Liu	Ecological Risk Assessment on a Cadmium Contaminated Soil Landfill - a Preliminary Evaluation Based on Toxicity Tests on Local Species and Site-Specific Information	Sci. Total Environ.359(1-3): 120-129	2006
7758954	Lead chloride (PbCl2)	Epinephelus coioides	Fish	SW	LAB	7	NOEC	1000	ug/L	94038	Chen,C.M., and M.C. Liu	Ecological Risk Assessment on a Cadmium Contaminated Soil Landfill - a Preliminary Evaluation Based on Toxicity Tests on Local Species and Site-Specific Information	Sci. Total Environ.359(1-3): 120-129	2006
10099748	Nitric acid, Lead (2+) salt	Platygyra daedalea	Invertebrates	SW	FIELDA	3	LOEC	1000	ug/L	88434	Reichelt-Brushett,A.J., and P.L. Harrison	Development of a Sublethal Test to Determine the Effects of Copper and Lead on Scleractinian Coral Larvae	Arch. Environ. Contam. Toxicol.47(1): 40-55	2004
301042	Acetic acid, Lead(2+) salt	Penaeus indicus	Crustaceans	SW	LAB	2	NOEC	1466	ug/L	65824	Chinni,S., R.N. Khan, and P.R. Yallapragada	Acute Toxicity of Lead on Tolerance, Oxygen Consumption, Ammonia-N Excretion, and Metal Accumulation in Penaeus indicus Postlarvae	Ecotoxicol. Environ. Saf.51(2): 79-84	2002
10099748	Nitric acid, Lead (2+) salt	Mytilus edulis	Molluscs; Standard Test Species	SW	LAB	10	NOEC	2500	ug/L	115504	Einsporn,S., J. Bressling, and A. Koehler	Cellular Localization of Lead Using an Antibody-Based Detection System and Enzyme Activity Changes in the Gills and Digestive Gland of the Blue Mussel Mytilus edulis	Environ. Toxicol. Chem.28(2): 402-408	2009
10099748	Nitric acid, Lead (2+) salt	Dilocarcinus pagei	Crustaceans	SW	LAB	9	NOEC	2700	ug/L	90161	Amado,E.M., C.A. Freire, and M.M. Souza	Osmoregulation and Tissue Water Regulation in the Freshwater Red Crab Dilocarcinus pagei (Crustacea, Decapoda), and the Effect of Waterborne Inorganic Lead	Aquat. Toxicol.79(1): 1-8	2006
7758954	Lead chloride (PbCl2)	Cochlodinium polykrikoides	Algae, Moss, Fungi	SW	LAB	3	LOEC	35355.3	ug/L	166165	Ebenezer,V., and J.S. Ki	Evaluation of the Sub-Lethal Toxicity of Cu, Pb, Bisphenol A and Polychlorinated Biphenyl to the Marine Dinoflagellate Cochlodinium polykrikoides	Algae27(1): 63-70	2012
301042	Acetic acid, Lead(2+) salt	Perna perna	Molluscs; U.S. Exotic/Nuisance Species	SW	LAB	5	NOEC	200000	ug/L	116264	Almeida,E.A., A.C.D. Bainy, M.H.G. Medeiros, and P. Di Mascio	Effects of Trace Metal and Exposure to Air on Serotonin and Dopamine Levels in Tissues of the Mussel Perna perna	Mar. Pollut. Bull.46(11): 1485-1490	2003
Zn
CAS Number	Chemical Name	Species Scientific Name	Species Group	Media Type	Test Location	Observed Duration Mean (Days)	Endpoint	Conc	Conc 1 Units (Standardized)	Reference Number	Author	Title	Source	Publication Year
7733020	Sulfuric acid, Zinc salt (1:1)	Acanthomysis costata	Crustaceans	SW	LAB	7	NOEC	10	ug/L	19130	Hunt,J.W., B.S. Anderson, S.L. Turpen, A.R. Coulon, M. Martin, F.H. Palmer, and J.J. Janik	Marine Bioassay Project. 4th Report. Experimental Evaluation of Effluent Toxicity Testing Protocols with Giant Kelp, Mysids, Red Abalone, and Topsmelt	No.89-5WQ, State Water Resources Control Board, State of California, Sacramento, CA:144-	1989
7733020	Sulfuric acid, Zinc salt (1:1)	Haliotis rufescens	Molluscs	SW	LAB	10	NOEC	10	ug/L	17224	Conroy,P.T., J.W. Hunt, and B.S. Anderson	Validation of a Short-Term Toxicity Test Endpoint by Comparison with Longer-Term Effects on Larval Red Abalone Haliotis rufescens	Environ. Toxicol. Chem.15(7): 1245-1250	1996
7646857	Zinc chloride (ZnCl2)	Chlorella sp.	Algae, Moss, Fungi	SW	LAB	3	NOEC	20	ug/L	115303	Johnson,H.L., J.L. Stauber, M.S. Adams, and D.F. Jolley	Copper and Zinc Tolerance of Two Tropical Microalgae After Copper Acclimation	Environ. Toxicol.22(3): 234-244	2007
7440666	Zinc	Heliocidaris tuberculata	Invertebrates	SW	LAB	3	NOEC	55	ug/L	77772	Doyle,C.J., F. Pablo, R.P. Lim, and R.V. Hyne	Assessment of Metal Toxicity in Sediment Pore Water from Lake Macquarie, Australia	Arch. Environ. Contam. Toxicol.44(3): 343-350	2003
7646857	Zinc chloride (ZnCl2)	Haliotis diversicolor ssp. supertexta	Molluscs	SW	LAB	28	NOEC	64	ug/L	73362	Tsai,J.W., Y.H. Chou, B.C. Chen, H.M. Liang, and C.M. Liao	Growth Toxicity Bioassays of Abalone Haliotis diversicolor supertexta Exposed to Waterborne Zinc	Bull. Environ. Contam. Toxicol.72(1): 70-77	2004
7440666	Zinc	Mytilus galloprovincialis	Molluscs	SW	LAB	29	NOEC	80	ug/L	54391	Soto,M., M.P. Ireland, and I. Marigomez	The Contribution of Metal/Shell-Weight Index in Target-Tissues to Metal Body Burden in Sentinel Marine Molluscs 2. Mytilus galloprovincialis	Sci. Total Environ.198(2): 149-160	1997
7646857	Zinc chloride (ZnCl2)	Acanthopagrus schlegelii	Fish	SW	LAB	7	NOEC	88.5	ug/L	101820	Zhang,L., and W.X. Wang	Alteration of Dissolved Cadmium and Zinc Uptake Kinetics by Metal Pre-Exposure in the Black Sea Bream (Acanthopagrus schlegeli)	Environ. Toxicol. Chem.25(5): 1312-1321	2006
7646857	Zinc chloride (ZnCl2)	Nitzschia closterium	Algae, Moss, Fungi	SW	LAB	3	NOEC	97	ug/L	115303	Johnson,H.L., J.L. Stauber, M.S. Adams, and D.F. Jolley	Copper and Zinc Tolerance of Two Tropical Microalgae After Copper Acclimation	Environ. Toxicol.22(3): 234-244	2007
7646857	Zinc chloride (ZnCl2)	Chlorella vulgaris	Algae, Moss, Fungi; Standard Test Species	SW	LAB	9	NOEC	100	ug/L	61921	Latala,A., and W. Surosz	Growth of Four Planktonic Algae from Brackish Water in the Presence of Heavy Metals	Pol. Arch. Hydrobiol.46(2): 131-154	1999
7646857	Zinc chloride (ZnCl2)	Perna viridis	Molluscs	SW	LAB	7	NOEC	100	ug/L	76296	Shi,D., and W.X. Wang	Modification of Trace Metal Accumulation in the Green Mussel Perna viridis by Exposure to Ag, Cu, and Zn	Environ. Pollut.132(2): 265-277	2004
7733020	Sulfuric acid, Zinc salt (1:1)	Mysidopsis intii	Crustaceans	SW	LAB	7	NOEC	124.072	ug/L	17251	Harmon,V.L., and C.J. Langdon	A 7-D Toxicity Test for Marine Pollutants Using the Pacific Mysid Mysidopsis intii. 2. Protocol Evaluation	Environ. Toxicol. Chem.15(10): 1824-1830	1996
7440666	Zinc	Macrophthalmus erato	Crustaceans	SW	LAB	8.64	NOEC	139	ug/L	69214	Kannupandi,T., K. Pasupathi, and P. Soundarapandian	Chronic Toxicity Bioassay and Effect of Endosulfan, HCH, Copper and Zinc on the Survival and Intermoult Duration of Larvae of Mangrove Crab Macrophthalmus erato De Man	Indian J. Exp. Biol.39:814-817	2001
7733020	Sulfuric acid, Zinc salt (1:1)	Ulva fasciata	Algae, Moss, Fungi	SW	LAB	4	NOEC	142.5	ug/L	63223	Hooten,R.L., and R.S. Carr	Development and Application of a Marine Sediment Pore-Water Toxicity Test Using Ulva fasciata Zoospores	Environ. Toxicol. Chem.17(5): 932-940	1998
7646857	Zinc chloride (ZnCl2)	Hydroides elegans	Worms	SW	LAB	4	NOEC	160	ug/L	101778	Gopalakrishnan,S., H. Thilagam, and P.V. Raja	Comparison of Heavy Metal Toxicity in Life Stages (Spermiotoxicity, Egg Toxicity, Embryotoxicity and Larval Toxicity) of Hydroides elegans	Chemosphere71(3): 515-528	2008
7733020	Sulfuric acid, Zinc salt (1:1)	Sterechinus neumayeri	Invertebrates	SW	LAB	20	NOEC	160	ug/L	62254	King,C.K., and M.J. Riddle	Effects of Metal Contaminants on the Development of the Common Antarctic Sea Urchin Sterechinus neumayeri and Comparisons of Sensitivity with Tropical and Temperate Echinoids	Mar. Ecol. Prog. Ser.215:143-154	2001
7646857	Zinc chloride (ZnCl2)	Terapon jarbua	Fish	SW	LAB	21	NOEC	170.2	ug/L	84035	Zhang,L., and W.X. Wang	Effects of Zn Pre-Exposure on Cd and Zn Bioaccumulation and Metallothionein Levels in Two Species of Marine Fish	Aquat. Toxicol.73(4): 353-369	2005
7646857	Zinc chloride (ZnCl2)	Nassarius festivus	Molluscs	SW	LAB	4	NOEC	170.998	ug/L	66321	Cheung,S.G., K.K. Tai, C.K. Leung, and Y.M. Siu	Effects of Heavy Metals on the Survival and Feeding Behaviour of the Sandy Shore Scavenging Gastropod Nassarius festivus (Powys)	Mar. Pollut. Bull.45(1-12): 107-113	2002
7440666	Zinc	Palaemon elegans	Crustaceans	SW	LAB	21	NOEC	178	ug/L	3083	Nugegoda,D., and P.S. Rainbow	The Effect of Temperature on Zinc Regulation by the Decapod Crustacean Palaemon elegans Rathke	Ophelia27(1): 17-30	1987
7733020	Sulfuric acid, Zinc salt (1:1)	Litopenaeus vannamei	Crustaceans	SW	LAB	7	NOEC	200	ug/L	79407	Wu,J.P., and H.C. Chen	Effects of Cadmium and Zinc on the Growth, Food Consumption, and Nutritional Conditions of the White Shrimp, Litopenaeus vannamei (Boone)	Bull. Environ. Contam. Toxicol.74(2): 234-241	2005
7733020	Sulfuric acid, Zinc salt (1:1)	Nephrops norvegicus	Crustaceans	SW	LAB	18	NOEC	200	ug/L	84092	Canli,M.	Natural Occurrence of Metallothionein-Like Proteins in the Hepatopancreas of Norway Lobster (Nephrops norvegicus L.) and Effects of Cadmium, Copper and Zinc Exposures on Levels of the Metals Bound on Metallothioneins	Turk. J. Zool.19(4): 313-321	1995
7646857	Zinc chloride (ZnCl2)	Melita matilda	Crustaceans	SW	LAB	10	NOEC	230	ug/L	101781	King,C.K., S.A. Gale, R.V. Hyne, J.L. Stauber, S.L. Simpson, and C.W. Hickey	Sensitivities of Australian and New Zealand Amphipods to Copper and Zinc in Waters and Metal-Spiked Sediments	Chemosphere63(9): 1466-1476	2006
7733020	Sulfuric acid, Zinc salt (1:1)	Perna perna	Molluscs; U.S. Exotic/Nuisance Species	SW	LAB	2	NOEC	250	ug/L	81093	Jorge,R.A.D.L.V.C., and G.S. Moreira	Use of Sodium Dodecyl Sulfate and Zinc Sulfate as Reference Substances for Toxicity Tests with the Mussel Perna perna (Linnaeus, 1758) (Mollusca: Bivalvia)	Ecotoxicol. Environ. Saf.61(2): 280-285	2005
7733020	Sulfuric acid, Zinc salt (1:1)	Pinctada imbricata	Molluscs	SW	LAB	60.88	NOEC	270	ug/L	100579	Gifford,S.P., G.R. MacFarlane, W.A. O'Connor, and R.H. Dunstan	Effect of the Pollutants Lead, Zinc, Hexadecane and Octocosane on Total Growth and Shell Growth in the Akoya Pearl Oyster, Pinctada imbricate	J. Shellfish Res.25(1): 159-165	2006
7779886	Nitric acid, Zinc salt (2:1)	Ulva pertusa	Algae, Moss, Fungi	SW	LAB	5	NOEC	313	ug/L	89711	Han,T., and G.W. Choi	A Novel Marine Algal Toxicity Bioassay Based on Sporulation Inhibition in the Green Macroalga Ulva pertusa (Chlorophyta)	Aquat. Toxicol.75(3): 202-212	2005
7646857	Zinc chloride (ZnCl2)	Chaetocorophium lucasi	Crustaceans	SW	LAB	4	NOEC	380	ug/L	101781	King,C.K., S.A. Gale, R.V. Hyne, J.L. Stauber, S.L. Simpson, and C.W. Hickey	Sensitivities of Australian and New Zealand Amphipods to Copper and Zinc in Waters and Metal-Spiked Sediments	Chemosphere63(9): 1466-1476	2006
7646857	Zinc chloride (ZnCl2)	Cancer pagurus	Crustaceans	SW	LAB	7	NOEC	400	ug/L	84094	Spicer,J.I., and R.E. Weber	Respiratory Impairment by Water-Borne Copper and Zinc in the Edible Crab Cancer pagurus (L.) (Crustacea: Decapoda) During Hypoxic Exposure	Mar. Biol.112(3): 429-435	1992
7646857	Zinc chloride (ZnCl2)	Crassostrea virginica	Molluscs; Standard Test Species	SW	LAB	4	NOEC	421.716	ug/L	19875	Chang,E.Y., S.L. Coon, M. Walch, and R. Weiner	Effects of Hyphomonas PM-1 Biofilms on the Toxicity of Copper and Zinc to Crassostrea gigas and Crassostrea virginica Larval Set	J. Shellfish Res.15(3): 589-595	1996
7646857	Zinc chloride (ZnCl2)	Melita awa	Crustaceans	SW	LAB	10	NOEC	480	ug/L	101781	King,C.K., S.A. Gale, R.V. Hyne, J.L. Stauber, S.L. Simpson, and C.W. Hickey	Sensitivities of Australian and New Zealand Amphipods to Copper and Zinc in Waters and Metal-Spiked Sediments	Chemosphere63(9): 1466-1476	2006
7646857	Zinc chloride (ZnCl2)	Marisa cornuarietis	Molluscs	SW	LAB	9	NOEC	500	ug/L	112105	Sawasdee,B., and H.R. Kohler	Embryo Toxicity of Pesticides and Heavy Metals to the Ramshorn Snail, Marisa cornuarietis (Prosobranchia)	Chemosphere75:1539-1547	2009
7733020	Sulfuric acid, Zinc salt (1:1)	Melita sp.	Crustaceans	SW	LAB	10	NOEC	520	ug/L	100591	King,C.K., S.A. Gale, and J.L. Stauber	Acute Toxicity and Bioaccumulation of Aqueous and Sediment-Bound Metals in the Estuarine Amphipod Melita plumulosa	Environ. Toxicol.21(5): 489-504	2006
7733020	Sulfuric acid, Zinc salt (1:1)	Melita plumulosa	Crustaceans	SW	LAB	10	NOEC	600	ug/L	112230	Spadaro,D., T. Micevska, and S.L. Simpson	Effect of Nutrition on Toxicity of Contaminants to the Epibenthic Amphipod Melita plumulosa	Arch. Environ. Contam. Toxicol.55(4): 593-602	2008
7733020	Sulfuric acid, Zinc salt (1:1)	Atherinops affinis	Fish; Standard Test Species	SW	LAB	10	NOEC	605	ug/L	19130	Hunt,J.W., B.S. Anderson, S.L. Turpen, A.R. Coulon, M. Martin, F.H. Palmer, and J.J. Janik	Marine Bioassay Project. 4th Report. Experimental Evaluation of Effluent Toxicity Testing Protocols with Giant Kelp, Mysids, Red Abalone, and Topsmelt	No.89-5WQ, State Water Resources Control Board, State of California, Sacramento, CA:144-	1989
7733020	Sulfuric acid, Zinc salt (1:1)	Mysella anomala	Molluscs	SW	LAB	4	NOEC	616.441	ug/L	79388	King,C.K., M.C. Dowse, S.L. Simpson, and D.F. Jolley	An Assessment of Five Australian Polychaetes and Bivalves for Use in Whole-Sediment Toxicity Tests: Toxicity and Accumulation of Copper and Zinc from Water and Sediment	Arch. Environ. Contam. Toxicol.47(3): 314-323	2004
7646857	Zinc chloride (ZnCl2)	Grandidierella japonica	Crustaceans; Standard Test Species	SW	LAB	4	NOEC	630	ug/L	101781	King,C.K., S.A. Gale, R.V. Hyne, J.L. Stauber, S.L. Simpson, and C.W. Hickey	Sensitivities of Australian and New Zealand Amphipods to Copper and Zinc in Waters and Metal-Spiked Sediments	Chemosphere63(9): 1466-1476	2006
7646857	Zinc chloride (ZnCl2)	Ruditapes philippinarum	Molluscs	SW	LAB	7	NOEC	674	ug/L	84042	Martin-Diaz,M.L., J. Blasco, M.G. De Canales, D. Sales, and T.A. DelValls	Bioaccumulation and Toxicity of Dissolved Heavy Metals from the Guadalquivir Estuary After the Aznalcollar Mining Spill Using Ruditapes philippinarum	Arch. Environ. Contam. Toxicol.48(2): 233-241	2005
7646857	Zinc chloride (ZnCl2)	Crassostrea gigas	Molluscs; Standard Test Species	SW	LAB	14	NOEC	960	ug/L	83468	Marie,V., P. Gonzalez, M. Baudrimont, I. Boutet, D. Moraga, J.P. Bourdineaud, and A. Boudou	Metallothionein Gene Expression and Protein Levels in Triploid and Diploid Oysters Crassostrea gigas after Exposure to Cadmium and Zinc	Environ. Toxicol. Chem.25(2): 412-418	2006
7646857	Zinc chloride (ZnCl2)	Hyale longicornis	Crustaceans	SW	LAB	10	NOEC	970	ug/L	101781	King,C.K., S.A. Gale, R.V. Hyne, J.L. Stauber, S.L. Simpson, and C.W. Hickey	Sensitivities of Australian and New Zealand Amphipods to Copper and Zinc in Waters and Metal-Spiked Sediments	Chemosphere63(9): 1466-1476	2006
7646857	Zinc chloride (ZnCl2)	Corophium volutator	Crustaceans	SW	LAB	100	NOEC	1000	ug/L	161510	Fabrega,J., R. Tantra, A. Amer, B. Stolpe, J. Tomkins, T. Fry, J.R. Lead, C.R. Tyler, and T.S. Galloway	Sequestration of Zinc from Zinc Oxide Nanoparticles and Life Cycle Effects in the Sediment Dweller Amphipod Corophium volutator	Environ. Sci. Technol.46(2): 1128-1135	2012
7646857	Zinc chloride (ZnCl2)	Cyclotella meneghiniana	Algae, Moss, Fungi	SW	LAB	9	NOEC	1000	ug/L	61921	Latala,A., and W. Surosz	Growth of Four Planktonic Algae from Brackish Water in the Presence of Heavy Metals	Pol. Arch. Hydrobiol.46(2): 131-154	1999
7440666	Zinc	Mytilus edulis	Molluscs; Standard Test Species	SW	LAB	21	NOEC	1000	ug/L	76095	Geret,F., A. Jouan, V. Turpin, M.J. Bebianno, and R.P. Cosson	Influence of Metal Exposure on Metallothionein Synthesis and Lipid Peroxidation in Two Bivalve Mollusks: The Oyster (Crassostrea gigas) and the Mussel (Mytilus edulis)	Aquat. Living Resour.15(1): 61-66	2002
7646857	Zinc chloride (ZnCl2)	Oocystis submarina	Algae, Moss, Fungi	SW	LAB	9	NOEC	1000	ug/L	61921	Latala,A., and W. Surosz	Growth of Four Planktonic Algae from Brackish Water in the Presence of Heavy Metals	Pol. Arch. Hydrobiol.46(2): 131-154	1999
7733020	Sulfuric acid, Zinc salt (1:1)	Macrocystis pyrifera	Algae, Moss, Fungi	SW	LAB	2	NOEC	1144.96	ug/L	19131	Anderson,B.S., J.W. Hunt, M. Martin, S.L. Turpen, and F.H. Palmer	Marine Bioassay Project. 3rd Report. Protocol Development: Reference Toxicant and Initial Complex Effluent Testing	Div.of Water Qual.Rep.No.88-7WQ, State Water Resour.Control Board, State of California, Sacramento, CA:154 p.	1988
7646857	Zinc chloride (ZnCl2)	Spirorbis sp.	Worms	SW	LAB	10	NOEC	1944.4	ug/L	115437	Hill,N.A., C.K. King, L.A. Perrett, and E.L. Johnston	Contaminated Suspended Sediments Toxic to an Antarctic Filter Feeder: Aqueous- and Particulate-Phase Effects	Environ. Toxicol. Chem.28(2): 409-417	2009
7733020	Sulfuric acid, Zinc salt (1:1)	Soletellina alba	Molluscs	SW	LAB	4	NOEC	2000	ug/L	79388	King,C.K., M.C. Dowse, S.L. Simpson, and D.F. Jolley	An Assessment of Five Australian Polychaetes and Bivalves for Use in Whole-Sediment Toxicity Tests: Toxicity and Accumulation of Copper and Zinc from Water and Sediment	Arch. Environ. Contam. Toxicol.47(3): 314-323	2004
1314983	Zinc sulfide	Pavlova viridis	Algae, Moss, Fungi	SW	LAB	13	NOEC	2154.39	ug/L	84044	Li,M., C. Hu, Q. Zhu, L. Chen, Z. Kong, and Z. Liu	Copper and Zinc Induction of Lipid Peroxidation and Effects on Antioxidant Enzyme Activities in the Microalga Pavlova viridis (Prymnesiophyceae)	Chemosphere62(4): 565-572	2006
7646857	Zinc chloride (ZnCl2)	Tigriopus japonicus	Crustaceans	SW	LAB	4	NOEC	2500	ug/L	111315	Lee,K.W., S. Raisuddin, D.S. Hwang, H.G. Park, and J.S. Lee	Acute Toxicities of Trace Metals and Common Xenobiotics to the Marine Copepod Tigriopus Japonicus: Evaluation of Its Use as a Benchmark Species for Routine Ecotoxicity Tests in Western Pacific Coastal Regions	Environ. Toxicol.22(5): 532-538	2007
7733020	Sulfuric acid, Zinc salt (1:1)	Tellina deltoidalis	Molluscs	SW	LAB	4	NOEC	2768.21	ug/L	79388	King,C.K., M.C. Dowse, S.L. Simpson, and D.F. Jolley	An Assessment of Five Australian Polychaetes and Bivalves for Use in Whole-Sediment Toxicity Tests: Toxicity and Accumulation of Copper and Zinc from Water and Sediment	Arch. Environ. Contam. Toxicol.47(3): 314-323	2004
7646857	Zinc chloride (ZnCl2)	Corophium colo	Crustaceans	SW	LAB	4	NOEC	4500	ug/L	101781	King,C.K., S.A. Gale, R.V. Hyne, J.L. Stauber, S.L. Simpson, and C.W. Hickey	Sensitivities of Australian and New Zealand Amphipods to Copper and Zinc in Waters and Metal-Spiked Sediments	Chemosphere63(9): 1466-1476	2006
7733020	Sulfuric acid, Zinc salt (1:1)	Allorchestes compressa	Crustaceans	SW	LAB	4	NOEC	5000	ug/L	84649	Gulec,I., B. Leonard, and D.A. Holdway	Oil and Dispersed Oil Toxicity to Amphipods and Snails	Spill Sci. Technol. Bull.4(1): 1-6	1997
7733020	Sulfuric acid, Zinc salt (1:1)	Nephtys australiensis	Worms	SW	LAB	4	NOEC	5900	ug/L	79388	King,C.K., M.C. Dowse, S.L. Simpson, and D.F. Jolley	An Assessment of Five Australian Polychaetes and Bivalves for Use in Whole-Sediment Toxicity Tests: Toxicity and Accumulation of Copper and Zinc from Water and Sediment	Arch. Environ. Contam. Toxicol.47(3): 314-323	2004
7646857	Zinc chloride (ZnCl2)	Stichococcus bacillaris	Algae, Moss, Fungi	SW	LAB	9	NOEC	10000	ug/L	61921	Latala,A., and W. Surosz	Growth of Four Planktonic Algae from Brackish Water in the Presence of Heavy Metals	Pol. Arch. Hydrobiol.46(2): 131-154	1999
7733020	Sulfuric acid, Zinc salt (1:1)	Scyliorhinus canicula	Fish	SW	LAB	25	NOEC	15000	ug/L	18202	Crespo,S., R. Flos, J. Balasch, and G. Alonso	Zinc in the Gills of the Dogfish (Scyliorhinus canicula L.) Related to Experimental Aquatic Zinc Pollution	Comp. Biochem. Physiol. C Comp. Pharmacol.63(2): 261-266	1979
